# Supplementary material for: Diaqua­bis(5-carb­oxy-2-propyl-1H-imidazole-4-carboxyl­ato-κ2 N 3,O 4)nickel(II) N,N-dimethyl­formamide disolvate
Source: Acta Crystallogr Sect E Struct Rep Online. 2010 Feb 13;66(Pt 3):m280. doi: 10.1107/S1600536810004691 (PMC2983735; doi:10.1107/S1600536810004691)
Supplement: Supplementary file 2 [file e-66-0m280-Isup2.hkl]

# 
# h,k,l, Fc-squared, Fo-squared, sigma(Fo-squared) and status flag 
# 
data_I
_shelx_title ' 2 in Pna2(1)' 
_shelx_refln_list_code          4 
_shelx_F_calc_maximum      356.36 
_exptl_crystal_F_000      1336.00 
_reflns_d_resolution_high  0.8348 
 
loop_ 
 _symmetry_equiv_pos_as_xyz 
 'x, y, z' 
 '-x, -y, z+1/2' 
 'x+1/2, -y+1/2, z' 
 '-x+1/2, y+1/2, z+1/2' 
 
_cell_length_a    16.3574 
_cell_length_b     9.5246 
_cell_length_c    18.7700 
_cell_angle_alpha  90.000 
_cell_angle_beta   90.000 
_cell_angle_gamma  90.000 
 
_shelx_F_squared_multiplier     1.000 
 
loop_ 
 _refln_index_h 
 _refln_index_k 
 _refln_index_l 
 _refln_F_squared_calc 
 _refln_F_squared_meas 
 _refln_F_squared_sigma 
 _refln_observed_status 
   1   1 -22      142.48      160.23     66.20 o 
   2   1 -22       44.18      167.95     60.00 o 
   0   2 -22        6.56        4.91     55.20 o 
   1   2 -22        0.93      -18.99     31.92 o 
   2   2 -22        0.69       12.25     36.70 o 
   0   1 -21      204.57      218.82     59.30 o 
   1   1 -21      125.73      217.54     66.66 o 
   2   1 -21       20.39        2.34     45.96 o 
   3   1 -21      171.22      182.57     65.38 o 
   1   2 -21       31.81        0.95     31.61 o 
   2   2 -21       10.91       36.88     34.48 o 
   3   2 -21       52.29       16.81     35.79 o 
   4   2 -21       25.41        4.33     46.31 o 
   0   3 -21       43.73       -4.44     40.82 o 
   1   3 -21      131.63      199.29     49.95 o 
   2   3 -21        1.33      -24.22     29.12 o 
   3   3 -21      314.93      251.54     53.44 o 
   4   3 -21       23.86       37.38     36.68 o 
   1   4 -21        7.36        1.95     32.26 o 
   2   0 -20       10.68       16.49     41.52 o 
   1   1 -20      302.59      375.02    148.88 o 
   2   1 -20      454.96      481.62     64.34 o 
   3   1 -20       68.97      138.01     58.36 o 
   0   2 -20       10.02       15.32     38.36 o 
   1   2 -20      113.43      124.49     42.25 o 
   2   2 -20        3.74       59.87     61.34 o 
   3   2 -20       21.70       31.42     32.70 o 
   4   2 -20      138.87      215.66     57.25 o 
   5   2 -20       13.11       23.36     31.46 o 
   1   3 -20      181.12      212.58     45.40 o 
   2   3 -20       10.22      -30.77     31.19 o 
   3   3 -20      104.44      171.81     46.90 o 
   4   3 -20       34.63       43.79     36.90 o 
   5   3 -20      153.62      162.46     44.60 o 
   6   3 -20       44.51       20.77     36.06 o 
   7   3 -20       33.18       -9.71     41.99 o 
   0   4 -20      414.05      139.65     64.33 o 
   1   4 -20       24.71       27.73     34.67 o 
   2   4 -20       73.02       67.41     36.89 o 
   3   4 -20        1.53      -21.37     45.79 o 
   4   4 -20      125.77       76.75     42.38 o 
   5   4 -20        9.76        7.83     33.99 o 
   1   5 -20      234.27      201.01     49.86 o 
   2   5 -20       29.20       21.72     34.44 o 
   2   0 -19       29.26      102.92     51.46 o 
   0   1 -19      661.54     1134.24    128.89 o 
   1   1 -19      254.92      259.26     43.72 o 
   2   1 -19      105.33      158.73     41.16 o 
   3   1 -19      227.49      287.83     63.33 o 
   4   1 -19       37.66       23.51     44.91 o 
   1   2 -19      130.08      202.57     42.60 o 
   2   2 -19      509.17      522.81    115.14 o 
   3   2 -19       21.63       21.59     31.83 o 
   4   2 -19      132.71      122.39     38.14 o 
   5   2 -19        1.33      -12.57     28.61 o 
   6   2 -19      385.38      299.06     74.38 o 
   0   3 -19       91.57       57.89     49.00 o 
   1   3 -19       74.44       86.04     45.55 o 
   2   3 -19       19.77       35.35     44.03 o 
   3   3 -19      446.47      451.11     61.09 o 
   4   3 -19      149.82      137.39     40.21 o 
   5   3 -19       19.83       24.45     32.16 o 
   6   3 -19       10.83       -5.51     29.61 o 
   7   3 -19      390.07      394.14     80.70 o 
   8   3 -19        4.46        4.80     50.06 o 
   9   3 -19       17.50       40.12     42.81 o 
   1   4 -19       39.94       21.97     37.60 o 
   2   4 -19      445.36      440.45     61.92 o 
   3   4 -19       97.99      161.71     46.58 o 
   4   4 -19       33.52       36.97     30.80 o 
   5   4 -19       33.16       49.90     58.13 o 
   6   4 -19       83.07      118.68     39.49 o 
   7   4 -19       11.95       19.33     35.71 o 
   0   5 -19       50.49      -29.47     40.70 o 
   1   5 -19      261.99      234.16     51.01 o 
   2   5 -19        8.10      -20.79     32.98 o 
   3   5 -19      258.37      215.12     47.50 o 
   4   5 -19       95.03      115.72     40.29 o 
   5   5 -19       11.35        6.80     32.57 o 
   6   5 -19       34.26      -41.56     27.71 o 
   1   6 -19       36.05       44.55     45.96 o 
   0   0 -18      117.19       83.27     43.27 o 
   2   0 -18       38.21       10.64     36.14 o 
   1   1 -18      282.85      339.44     91.75 o 
   2   1 -18      137.15      103.94     68.48 o 
   3   1 -18       81.47       49.94     51.81 o 
   4   1 -18      140.05      105.86     37.13 o 
   5   1 -18      262.39      347.12     70.29 o 
   0   2 -18      241.11      309.46     69.71 o 
   1   2 -18      101.10       57.61     36.37 o 
   2   2 -18      157.54      167.66     99.59 o 
   3   2 -18       25.35       37.84     30.17 o 
   4   2 -18      516.61      575.48    128.36 o 
   5   2 -18       31.08        3.77     27.61 o 
   6   2 -18      462.21      425.13     78.24 o 
   7   2 -18       17.23       29.01     42.69 o 
   8   2 -18       97.78      105.49     51.46 o 
   1   3 -18      112.25       93.32     34.92 o 
   2   3 -18       10.87       -3.21     26.35 o 
   3   3 -18      329.82      463.43     62.22 o 
   4   3 -18       62.37       68.49     32.79 o 
   5   3 -18      289.23      262.84     49.08 o 
   6   3 -18        8.59      -11.83     27.63 o 
   7   3 -18       49.23       82.92     54.03 o 
   8   3 -18        8.85       42.45     45.50 o 
   9   3 -18      243.00      259.06     68.77 o 
  10   3 -18       48.31      137.54     55.90 o 
   0   4 -18      762.12      598.46    105.73 o 
   1   4 -18       57.32       39.22     31.49 o 
   2   4 -18      209.97      275.81     51.11 o 
   3   4 -18       19.02       25.23     27.02 o 
   4   4 -18       78.68       96.65     35.77 o 
   5   4 -18        1.08       23.79     30.31 o 
   6   4 -18      160.27       87.53     37.09 o 
   7   4 -18       62.55       14.57     31.80 o 
   8   4 -18       55.99       29.47     48.30 o 
   9   4 -18        3.50        6.20     43.62 o 
   1   5 -18      501.51      419.95    138.71 o 
   2   5 -18      171.00      113.35     42.31 o 
   3   5 -18      113.64      117.40     37.29 o 
   4   5 -18       51.54       73.77     35.46 o 
   5   5 -18      335.32      342.10     57.08 o 
   6   5 -18       27.82      -34.70     41.69 o 
   7   5 -18      114.53      127.10     62.40 o 
   8   5 -18       47.97       17.53     34.45 o 
   0   6 -18      432.98      190.99     68.30 o 
   1   6 -18       17.19        5.87     32.19 o 
   2   6 -18       52.74      -11.92     32.95 o 
   3   6 -18       20.39      -10.82     29.20 o 
   4   6 -18      171.20      129.47     43.04 o 
   5   6 -18        9.91      -25.19     28.96 o 
   2   0 -17      570.41      585.94     61.08 o 
   0   1 -17       37.79       71.19     27.72 o 
   1   1 -17      233.11      290.82     36.71 o 
   2   1 -17        1.04        5.67     25.13 o 
   3   1 -17      394.44      411.09     52.87 o 
   4   1 -17      126.13      120.49     36.21 o 
   5   1 -17       92.76       44.68     39.30 o 
   6   1 -17      102.23       77.89     44.56 o 
   1   2 -17       27.19       53.42     28.24 o 
   2   2 -17     1469.60     1673.69    114.37 o 
   3   2 -17      438.11      481.50     81.58 o 
   4   2 -17      429.23      458.46     58.78 o 
   5   2 -17        4.57       -9.85     26.06 o 
   6   2 -17      774.07      786.99    101.63 o 
   7   2 -17        0.24      -14.39     31.46 o 
   8   2 -17      308.96      286.66     66.78 o 
   9   2 -17       19.61       14.62     41.75 o 
   0   3 -17       41.58       18.83     41.52 o 
   1   3 -17      110.23      117.56     35.89 o 
   2   3 -17      290.96      213.68     43.30 o 
   3   3 -17      364.92      445.19     56.57 o 
   4   3 -17      303.17      250.52     44.16 o 
   5   3 -17      201.58      265.08     46.43 o 
   6   3 -17        8.65       19.22     38.13 o 
   7   3 -17      491.78      482.44     83.39 o 
   8   3 -17       14.71       21.29     38.48 o 
   9   3 -17       10.93      -47.13     34.97 o 
  10   3 -17       28.58      -45.38     35.09 o 
  11   3 -17      187.97      181.87     63.86 o 
   1   4 -17       13.51       38.35     30.08 o 
   2   4 -17      613.67      516.54     67.14 o 
   3   4 -17        6.77        2.03     23.51 o 
   4   4 -17       96.06       62.12     32.51 o 
   5   4 -17        7.32       17.35     29.90 o 
   6   4 -17      369.18      417.00     59.84 o 
   7   4 -17        5.05        6.55     29.73 o 
   8   4 -17       71.68       62.57     44.68 o 
   9   4 -17        4.17      -42.45     33.22 o 
  10   4 -17       82.76       36.49     43.16 o 
   0   5 -17      161.39      174.73     63.27 o 
   1   5 -17      322.36      357.71    100.52 o 
   2   5 -17       13.04       31.62     45.96 o 
   3   5 -17      415.06      364.29     57.68 o 
   4   5 -17       17.06       27.45     30.15 o 
   5   5 -17       21.80      -15.24     29.06 o 
   6   5 -17       38.94       52.42     32.91 o 
   7   5 -17      267.45      315.02     54.45 o 
   8   5 -17      103.37       95.48     38.97 o 
   9   5 -17       68.67      -18.95     32.51 o 
   1   6 -17        1.52      -24.35     27.40 o 
   2   6 -17      615.55      504.64     71.77 o 
   3   6 -17        1.57       17.47     48.19 o 
   4   6 -17      114.50       28.75     29.02 o 
   5   6 -17        3.01      -15.62     29.41 o 
   6   6 -17       81.81       17.76     43.45 o 
   7   6 -17       28.22      -29.16     41.34 o 
   0   7 -17        7.93       21.17     47.13 o 
   1   7 -17       78.97       12.88     45.73 o 
   2   7 -17       19.43       10.29     52.40 o 
   3   7 -17      328.30      368.21     61.61 o 
   4   7 -17        0.70       35.51     33.65 o 
   0   0 -16      811.91     1052.37    110.41 o 
   2   0 -16       43.91        5.76     23.36 o 
   4   0 -16      443.90      501.51     75.90 o 
   1   1 -16      550.72      691.29     51.48 o 
   2   1 -16       31.01       49.24     25.11 o 
   3   1 -16       80.82       95.28     30.20 o 
   4   1 -16        3.72       -0.14     22.62 o 
   5   1 -16      192.66      233.44     55.20 o 
   6   1 -16      172.19      158.01     50.76 o 
   7   1 -16        0.38       32.16     36.96 o 
   0   2 -16     2371.34     2633.73    249.70 o 
   1   2 -16        8.94       14.16     25.28 o 
   2   2 -16      120.00      111.49     36.72 o 
   3   2 -16      471.60      513.88     58.72 o 
   4   2 -16     1380.94     1297.85    175.26 o 
   5   2 -16       46.89       67.01     39.82 o 
   6   2 -16      745.63      758.30     76.51 o 
   7   2 -16       64.80       65.85     41.29 o 
   8   2 -16      254.68      371.80     66.66 o 
   9   2 -16        0.46      -16.61     33.33 o 
  10   2 -16      366.70      388.18     76.84 o 
   1   3 -16      227.26      357.43     95.32 o 
   2   3 -16       11.82       24.98     25.92 o 
   3   3 -16      375.34      305.46     49.38 o 
   4   3 -16      314.52      319.98     47.37 o 
   5   3 -16     1110.53     1164.45     98.58 o 
   6   3 -16        5.32       50.47     27.16 o 
   7   3 -16       64.17       63.86     40.06 o 
   8   3 -16       31.14       44.44     38.95 o 
   9   3 -16      450.21      433.91     85.73 o 
  10   3 -16       32.01       -7.60     42.92 o 
  11   3 -16       33.08        6.55     41.99 o 
  12   3 -16       44.44       34.50     48.30 o 
   0   4 -16      377.59      410.28     74.97 o 
   1   4 -16       43.14       80.14     34.48 o 
   2   4 -16      386.52      348.74     53.93 o 
   3   4 -16       53.58       14.80     26.30 o 
   4   4 -16      207.87      161.21     39.90 o 
   5   4 -16        8.12      -12.25     23.50 o 
   6   4 -16      215.60      265.68     67.60 o 
   7   4 -16      238.31      189.73     42.88 o 
   8   4 -16      107.33      121.28     51.69 o 
   9   4 -16        1.32      -37.07     32.28 o 
  10   4 -16      268.83      278.00     72.16 o 
  11   4 -16       19.30       79.76     53.57 o 
   1   5 -16      242.96      248.25     47.69 o 
   2   5 -16      201.33      148.52     52.69 o 
   3   5 -16      153.76      133.91     37.44 o 
   4   5 -16       36.95       54.36     31.22 o 
   5   5 -16      460.82      544.98    125.32 o 
   6   5 -16        9.70       10.07     26.45 o 
   7   5 -16      157.81      203.69     44.98 o 
   8   5 -16      161.40      154.56     42.14 o 
   9   5 -16       75.33      115.67     52.40 o 
  10   5 -16        3.58      -48.42     36.72 o 
   0   6 -16     1342.08     1304.64    163.50 o 
   1   6 -16       20.84        5.24     28.37 o 
   2   6 -16       95.22       77.01     40.58 o 
   3   6 -16        0.08      -16.49     30.47 o 
   4   6 -16      348.38      236.64     49.91 o 
   5   6 -16       56.32       36.51     32.57 o 
   6   6 -16      134.73      198.52     44.27 o 
   7   6 -16        1.56       32.18     31.56 o 
   8   6 -16      111.59       75.49     35.13 o 
   9   6 -16        2.75        0.11     31.34 o 
   1   7 -16      152.71      116.87     51.81 o 
   2   7 -16       30.67        1.60     31.20 o 
   3   7 -16       59.28       64.94     34.56 o 
   4   7 -16        7.08       23.79     33.30 o 
   5   7 -16      519.13      449.99     80.52 o 
   6   7 -16       30.62       18.74     32.23 o 
   0   8 -16        4.33       27.25     50.64 o 
   2   0 -15     3840.42     4316.92    250.73 o 
   4   0 -15      833.52      844.19     92.16 o 
   6   0 -15      157.98      204.44     51.69 o 
   0   1 -15      279.00      199.20     71.87 o 
   1   1 -15      835.31      827.18     50.09 o 
   2   1 -15      710.29      770.76     53.82 o 
   3   1 -15      560.21      647.61     60.97 o 
   4   1 -15        9.88        8.77     22.08 o 
   5   1 -15       12.55       -9.24     30.41 o 
   6   1 -15      100.06       68.30     36.26 o 
   7   1 -15      512.52      642.20     83.39 o 
   8   1 -15       60.86        6.78     28.42 o 
   9   1 -15      325.27      334.49     63.04 o 
   1   2 -15       22.84      -29.87     19.91 o 
   2   2 -15      786.76      798.85    192.86 o 
   3   2 -15      439.71      368.11     51.25 o 
   4   2 -15      516.72      403.43     68.59 o 
   5   2 -15       17.14       21.75     24.78 o 
   6   2 -15      764.15      726.10     69.40 o 
   7   2 -15       79.21       48.07     34.97 o 
   8   2 -15      575.18      594.84     86.20 o 
   9   2 -15       56.05       45.38     40.58 o 
  10   2 -15       92.25      187.36     54.38 o 
  11   2 -15       29.85       34.27     38.01 o 
  12   2 -15      194.11      248.06     64.79 o 
   0   3 -15       58.38       15.56     34.27 o 
   1   3 -15      288.68      287.38     81.93 o 
   2   3 -15       69.21       60.09     29.65 o 
   3   3 -15      521.44      418.92     58.95 o 
   4   3 -15      263.17      266.97     46.21 o 
   5   3 -15      672.73      667.17     68.04 o 
   6   3 -15       16.41       26.99     25.13 o 
   7   3 -15      718.88      705.45     75.75 o 
   8   3 -15      117.26       26.90     36.49 o 
   9   3 -15       54.07       77.54     48.54 o 
  10   3 -15       72.94       39.88     41.52 o 
  11   3 -15      142.91      205.84     61.40 o 
  12   3 -15       33.66       44.44     41.87 o 
  13   3 -15       36.86       13.45     41.75 o 
   1   4 -15      102.10       68.31     30.41 o 
   2   4 -15      533.79      578.87     92.75 o 
   3   4 -15      359.82      416.48     84.62 o 
   4   4 -15      122.10      131.34     62.16 o 
   5   4 -15       92.80       60.58     28.83 o 
   6   4 -15      271.28      276.74     67.95 o 
   7   4 -15      138.06       88.96     39.76 o 
   8   4 -15      409.28      470.28     60.94 o 
   9   4 -15       14.21       61.87     48.54 o 
  10   4 -15      190.26      190.99     63.27 o 
  11   4 -15        4.88       18.83     40.12 o 
  12   4 -15      639.14      633.55    105.96 o 
   0   5 -15      406.91      404.43     85.96 o 
   1   5 -15       35.53       29.77     47.83 o 
   2   5 -15      125.41      168.46     41.04 o 
   3   5 -15     1005.47     1062.85    199.06 o 
   4   5 -15       90.08       17.16     26.21 o 
   5   5 -15      162.15      127.59     36.88 o 
   6   5 -15        9.94      -13.13     22.57 o 
   7   5 -15      910.50      913.63     89.82 o 
   8   5 -15      129.05      157.98     41.59 o 
   9   5 -15       48.64      112.75     56.14 o 
  10   5 -15       17.08        5.61     38.83 o 
  11   5 -15       92.33       20.94     46.55 o 
   1   6 -15       51.60       32.45     28.49 o 
   2   6 -15     1739.55     1525.41    135.34 o 
   3   6 -15      104.76       83.41     35.29 o 
   4   6 -15      102.46      112.78     35.99 o 
   5   6 -15        6.43      -31.13     23.22 o 
   6   6 -15      250.62      270.30     47.78 o 
   7   6 -15       11.28      -17.98     24.80 o 
   8   6 -15      129.75      110.33     61.93 o 
   9   6 -15       78.58       52.47     35.32 o 
  10   6 -15       51.96       46.90     52.16 o 
   0   7 -15       42.60       68.19     52.63 o 
   1   7 -15       81.21      123.80     38.01 o 
   2   7 -15       12.42       17.66     32.17 o 
   3   7 -15      131.40      101.77     63.57 o 
   4   7 -15       12.64      -14.89     28.66 o 
   5   7 -15      145.34      119.28     37.54 o 
   6   7 -15       71.60       88.75     39.35 o 
   7   7 -15      547.79      428.11     63.75 o 
   8   7 -15       62.72       76.96     37.88 o 
   1   8 -15       71.81       82.57     43.80 o 
   2   8 -15       80.92       29.54     50.12 o 
   3   8 -15       39.34       17.34     33.89 o 
   4   8 -15       71.52       46.39     37.73 o 
   0   0 -14     1342.40     1180.78    123.62 o 
   2   0 -14     1529.05     1879.71    116.30 o 
   4   0 -14     1473.45     1655.39    154.03 o 
   6   0 -14       19.54       20.35     26.43 o 
   1   1 -14     2256.43     2238.20    101.27 o 
   2   1 -14       25.18        6.52     17.84 o 
   3   1 -14      387.46      419.93     37.06 o 
   4   1 -14      193.01      164.13     32.58 o 
   5   1 -14      747.16      848.20    117.48 o 
   6   1 -14       51.38       74.03     36.49 o 
   7   1 -14      158.08      161.75     45.38 o 
   8   1 -14      209.42      289.11     59.41 o 
   9   1 -14      858.61      776.82    102.34 o 
  10   1 -14       37.05       33.68     35.20 o 
   0   2 -14     4774.56     5015.29    419.40 o 
   1   2 -14       27.92       15.10     23.04 o 
   2   2 -14        6.83        2.78     22.53 o 
   3   2 -14       58.40       56.59     25.29 o 
   4   2 -14      562.47      563.50     58.05 o 
   5   2 -14      141.78      165.13     45.20 o 
   6   2 -14      329.37      303.14     44.81 o 
   7   2 -14      136.20      113.33     40.23 o 
   8   2 -14      635.60      817.29     98.83 o 
   9   2 -14       28.05       17.78     33.57 o 
  10   2 -14      270.90      269.82     61.52 o 
  11   2 -14      227.79      317.53     65.73 o 
  12   2 -14       32.71      102.34     43.74 o 
  13   2 -14        4.89      -35.20     32.63 o 
   1   3 -14      446.77      338.58     48.63 o 
   2   3 -14      129.99      189.11     35.14 o 
   3   3 -14      336.50      350.57     46.84 o 
   4   3 -14      456.52      545.52    107.37 o 
   5   3 -14     2215.40     2250.01    157.05 o 
   6   3 -14       58.96       28.13     25.58 o 
   7   3 -14      431.89      422.46     55.27 o 
   8   3 -14      346.80      364.08     70.64 o 
   9   3 -14      661.28      578.11     96.14 o 
  10   3 -14      432.66      399.52     77.42 o 
  11   3 -14      125.27      133.91     48.89 o 
  12   3 -14        2.62       23.74     38.01 o 
  13   3 -14       59.23      142.57     53.57 o 
  14   3 -14       84.59       75.09     48.19 o 
   0   4 -14      873.93      885.59    124.09 o 
   1   4 -14      155.09      154.24     46.72 o 
   2   4 -14      569.19      526.93     95.20 o 
   3   4 -14      354.23      350.16     52.92 o 
   4   4 -14     1485.56     1400.90    115.86 o 
   5   4 -14      414.47      414.37     71.81 o 
   6   4 -14      263.23      239.27     58.30 o 
   7   4 -14        5.60      -16.00     23.10 o 
   8   4 -14      498.01      530.53     67.29 o 
   9   4 -14        7.65       32.75     37.89 o 
  10   4 -14      604.42      593.90    101.17 o 
  11   4 -14       26.18      -45.26     30.17 o 
  12   4 -14      226.53      217.42     59.65 o 
  13   4 -14       42.42       10.64     40.35 o 
   1   5 -14       22.25        9.19     26.34 o 
   2   5 -14       19.69       10.90     23.56 o 
   3   5 -14      440.53      408.93     58.46 o 
   4   5 -14       93.08       83.99     31.29 o 
   5   5 -14     1274.45     1327.05    135.38 o 
   6   5 -14       67.88       36.53     33.68 o 
   7   5 -14        8.42      -16.20     24.48 o 
   8   5 -14        1.86       42.61     30.18 o 
   9   5 -14      594.96      647.58    103.86 o 
  10   5 -14       26.22      -48.60     32.40 o 
  11   5 -14       44.29       -3.98     35.55 o 
  12   5 -14        1.59      -45.79     30.53 o 
   0   6 -14     1141.83     1041.49    140.81 o 
   1   6 -14       60.72      -12.82     25.50 o 
   2   6 -14      116.66       97.34     54.44 o 
   3   6 -14       92.95       59.77     31.39 o 
   4   6 -14      360.41      328.94     58.36 o 
   5   6 -14      409.29      406.51     57.19 o 
   6   6 -14      366.86      272.98     49.83 o 
   7   6 -14       11.28       45.67     30.08 o 
   8   6 -14      105.23      111.11     36.97 o 
   9   6 -14        5.71       17.31     31.39 o 
  10   6 -14      193.74      304.08     76.61 o 
  11   6 -14        8.09       -4.80     46.43 o 
   1   7 -14      153.82       61.12     32.53 o 
   2   7 -14      157.61      120.26     38.02 o 
   3   7 -14       17.25       -8.69     27.88 o 
   4   7 -14      103.35       65.85     43.80 o 
   5   7 -14      444.44      478.80     64.31 o 
   6   7 -14        5.60       15.85     28.32 o 
   7   7 -14       64.06      109.27     36.67 o 
   8   7 -14      101.30       85.33     38.47 o 
   9   7 -14      369.79      372.68     61.43 o 
   0   8 -14       88.32       91.34     53.10 o 
   1   8 -14       57.00       19.58     30.64 o 
   2   8 -14       82.69      104.40     39.92 o 
   3   8 -14        3.17       56.76     36.76 o 
   4   8 -14      448.86      568.10     75.17 o 
   5   8 -14        7.50       17.56     29.16 o 
   6   8 -14      351.84      416.35     65.74 o 
   2   0 -13     1996.54     2055.33    132.77 o 
   4   0 -13      767.02      937.28     89.12 o 
   6   0 -13       35.92       27.72     27.60 o 
   8   0 -13      188.28      265.61     51.34 o 
   0   1 -13       38.28       52.29     21.60 o 
   1   1 -13     2922.28     2931.68    125.48 o 
   2   1 -13      908.72     1049.81     60.53 o 
   3   1 -13     2542.63     2679.70    130.34 o 
   4   1 -13      379.62      385.54     36.74 o 
   5   1 -13      172.62      144.71     33.01 o 
   6   1 -13      113.57      187.13     42.57 o 
   7   1 -13      148.50      186.78     43.74 o 
   8   1 -13      497.19      494.72     74.15 o 
   9   1 -13      284.82      279.76     57.66 o 
  10   1 -13      151.18       86.43     38.13 o 
  11   1 -13      271.64      275.90     59.88 o 
  15   1 -13       70.09       51.46     43.16 o 
   1   2 -13        3.47       -1.38     14.43 o 
   2   2 -13      956.83      864.92     76.00 o 
   3   2 -13      361.30      387.27     46.43 o 
   4   2 -13       82.65       59.88     23.63 o 
   5   2 -13        1.29       16.54     21.44 o 
   6   2 -13      312.46      362.54    104.68 o 
   7   2 -13      112.92      182.68     48.77 o 
   8   2 -13     1076.71     1039.03    127.60 o 
   9   2 -13       42.90       46.08     36.37 o 
  10   2 -13       27.22      -18.01     25.85 o 
  11   2 -13       29.65       62.81     36.37 o 
  12   2 -13      545.39      715.18     99.18 o 
  13   2 -13        7.49       12.28     33.33 o 
  15   2 -13       19.86       -3.27     36.14 o 
   0   3 -13      127.56      178.71     53.80 o 
   1   3 -13       98.90      167.98     35.32 o 
   2   3 -13      178.25      164.53     34.03 o 
   3   3 -13      848.30      985.36     81.35 o 
   4   3 -13       17.62        3.79     35.15 o 
   5   3 -13      678.33      682.76     63.64 o 
   6   3 -13      179.54      184.76     37.03 o 
   7   3 -13     3480.96     3984.68    356.54 o 
   8   3 -13      547.53      494.72     81.75 o 
   9   3 -13       79.52       28.89     38.48 o 
  10   3 -13      189.85      205.73     57.31 o 
  11   3 -13      563.15      640.68     99.41 o 
  12   3 -13       67.30       95.08     49.36 o 
  13   3 -13       99.40      170.64     56.14 o 
  14   3 -13       17.07       42.69     35.79 o 
  15   3 -13       15.41       61.75     43.98 o 
   1   4 -13       20.13       41.52     30.17 o 
   2   4 -13      114.29      113.64     30.44 o 
   3   4 -13      185.11      199.29     37.05 o 
   4   4 -13      409.75      373.71     49.26 o 
   5   4 -13       67.67      109.79     31.24 o 
   6   4 -13      651.40      627.93     72.58 o 
   7   4 -13      339.39      358.12     52.13 o 
   8   4 -13      775.76      882.15     84.21 o 
   9   4 -13        7.74       33.33     39.06 o 
  10   4 -13      187.16      115.20     45.50 o 
  11   4 -13       83.30      123.15     50.64 o 
  12   4 -13     1025.93     1068.16    135.43 o 
  13   4 -13       31.90       17.54     45.50 o 
  14   4 -13       35.91       43.30     31.16 o 
   0   5 -13      477.41      413.09     78.83 o 
   1   5 -13      270.66      306.07     53.80 o 
   2   5 -13      238.05      239.70     43.28 o 
   3   5 -13      945.13      895.22     82.95 o 
   4   5 -13       71.85       30.88     26.26 o 
   5   5 -13      326.50      262.83    102.39 o 
   6   5 -13       69.21       21.10     23.86 o 
   7   5 -13      903.74      868.13     87.71 o 
   8   5 -13       65.80       70.99     31.76 o 
   9   5 -13       27.59       69.24     45.85 o 
  10   5 -13        9.82       35.44     39.18 o 
  11   5 -13       37.69       -5.03     33.33 o 
  12   5 -13        1.97       33.33     42.45 o 
  13   5 -13      112.46       84.36     33.84 o 
   1   6 -13      110.80       79.58     47.89 o 
   2   6 -13     1608.71     1613.30    126.11 o 
   3   6 -13       13.48       -7.41     23.88 o 
   4   6 -13      276.86      226.58     44.54 o 
   5   6 -13       29.37       -3.05     35.03 o 
   6   6 -13      455.76      458.62     62.09 o 
   7   6 -13        1.67      -18.01     25.22 o 
   8   6 -13      291.62      312.54     63.33 o 
   9   6 -13       56.90       49.44     31.71 o 
  10   6 -13      173.01      347.71     76.49 o 
  11   6 -13      117.64      207.25     62.92 o 
  12   6 -13      122.12      138.02     38.44 o 
   0   7 -13      216.36      181.05     56.96 o 
   1   7 -13      101.18       87.44     66.90 o 
   2   7 -13      351.85      247.06     50.29 o 
   3   7 -13      309.42      278.70     50.84 o 
   4   7 -13      102.55       51.22     36.43 o 
   5   7 -13       43.72       26.39     30.05 o 
   6   7 -13       42.40       23.31     40.99 o 
   7   7 -13      827.44      763.00     86.38 o 
   8   7 -13       63.76       76.47     57.78 o 
   9   7 -13       69.43       51.79     34.87 o 
  10   7 -13        1.34      -20.47     39.41 o 
   1   8 -13       69.86       67.38     36.73 o 
   2   8 -13      728.10      644.13     81.54 o 
   3   8 -13        2.01      -15.31     69.53 o 
   4   8 -13      191.65      203.46     56.31 o 
   5   8 -13       28.97       35.84     33.13 o 
   6   8 -13      577.80      570.63    107.01 o 
   7   8 -13       66.98       45.90     34.55 o 
   8   8 -13      165.96      214.21     56.72 o 
   0   9 -13      154.29       56.37     53.57 o 
   1   9 -13      277.05      263.51     54.08 o 
   2   9 -13        2.49       24.18     36.14 o 
   3   9 -13      341.61      282.53     58.48 o 
   4   9 -13       22.72       47.16     37.62 o 
   0   0 -12     4653.11     5232.72    452.38 o 
   2   0 -12     1915.37     1978.39    125.91 o 
   4   0 -12     4800.09     5863.46    445.60 o 
   6   0 -12      232.81      249.70     46.55 o 
   8   0 -12      217.25      205.02     46.55 o 
  10   0 -12      761.61      878.45     94.50 o 
  16   0 -12       36.61      105.49     45.73 o 
   1   1 -12     7863.43     8177.61    333.86 o 
   2   1 -12       32.58       75.30     17.83 o 
   3   1 -12      746.23      758.94     53.17 o 
   4   1 -12      408.53      489.25     38.74 o 
   5   1 -12     1506.24     1496.16     80.58 o 
   6   1 -12      276.36      224.85     31.35 o 
   7   1 -12       58.64       41.99     27.95 o 
   8   1 -12      336.33      313.56     57.43 o 
   9   1 -12      998.27      620.92     95.20 o 
  10   1 -12       49.58       75.44     37.31 o 
  11   1 -12       34.58       -0.12     23.74 o 
  15   1 -12      144.59      149.24     50.76 o 
  16   1 -12        0.79       30.06     38.01 o 
   0   2 -12     2464.20     2336.19    226.78 o 
   1   2 -12       93.28       72.99     17.32 o 
   2   2 -12      125.55      148.60     20.61 o 
   3   2 -12      287.71      306.70     37.94 o 
   4   2 -12      705.08      619.99     60.78 o 
   5   2 -12       16.54      -12.03     22.57 o 
   6   2 -12      156.99      200.90     79.18 o 
   7   2 -12      357.00      420.57     64.68 o 
   8   2 -12      653.15      683.37     86.08 o 
   9   2 -12      337.73      289.00     59.65 o 
  10   2 -12      193.81      168.88     51.69 o 
  11   2 -12       58.24       26.90     30.76 o 
  15   2 -12       24.36       63.51     44.21 o 
  16   2 -12        9.57       10.99     36.96 o 
   1   3 -12       23.60        2.90     19.57 o 
   2   3 -12        1.82        9.39     21.94 o 
   3   3 -12      592.64      649.07     93.86 o 
   4   3 -12       83.99       33.50     21.70 o 
   5   3 -12     3457.37     3040.49    210.02 o 
   6   3 -12      469.16      523.64     57.16 o 
   7   3 -12      289.01      286.23     77.07 o 
   8   3 -12      481.32      513.44     79.30 o 
   9   3 -12     2124.60     1980.06    207.01 o 
  10   3 -12     1270.85     1163.01    145.73 o 
  11   3 -12      171.36      255.08     58.48 o 
  14   3 -12       42.24       48.07     39.53 o 
  15   3 -12       21.72        1.99     33.80 o 
   0   4 -12     2228.97     2139.35    206.43 o 
   1   4 -12        6.22       25.35     31.23 o 
   2   4 -12       94.54       80.06     29.36 o 
   3   4 -12       59.09       68.13     26.05 o 
   4   4 -12     1183.32     1252.47    100.86 o 
   5   4 -12      132.92      121.76     81.05 o 
   6   4 -12      684.46      641.93     65.10 o 
   7   4 -12       16.05       29.02     25.96 o 
   8   4 -12      612.67      533.78     92.51 o 
   9   4 -12        3.34        7.37     29.12 o 
  10   4 -12      955.44      905.24    122.34 o 
  11   4 -12        2.74       37.19     40.93 o 
  12   4 -12       65.60        7.60     32.40 o 
  14   4 -12      386.62      338.82     73.33 o 
  15   4 -12        1.58       -3.51     34.38 o 
   1   5 -12      935.26      974.31     93.10 o 
   2   5 -12      468.98      449.71     54.43 o 
   3   5 -12      226.02      279.22     43.44 o 
   4   5 -12      484.95      526.74     59.61 o 
   5   5 -12     2990.81     2479.30    190.64 o 
   6   5 -12       54.06       14.24     24.41 o 
   7   5 -12       87.36      120.28     34.26 o 
   8   5 -12      190.20      118.42     35.86 o 
   9   5 -12      621.44      497.65     88.77 o 
  10   5 -12        4.53        9.36     37.43 o 
  11   5 -12       26.57       50.52     42.92 o 
  12   5 -12        1.81       75.90     49.12 o 
  13   5 -12      174.99      122.91     41.64 o 
  14   5 -12       77.38       72.60     32.12 o 
   0   6 -12     1245.60     1133.07    149.82 o 
   1   6 -12      523.18      450.74     59.61 o 
   2   6 -12       30.47       23.79     25.10 o 
   3   6 -12      103.18       57.71     32.86 o 
   4   6 -12      477.02      420.64     55.92 o 
   5   6 -12      199.62      164.62     38.17 o 
   6   6 -12      187.97      302.49     50.94 o 
   7   6 -12        1.30       10.93     26.29 o 
   8   6 -12      256.16      317.03     51.46 o 
   9   6 -12        1.39      -15.52     25.15 o 
  10   6 -12      438.58      470.63     90.52 o 
  11   6 -12       13.14       29.71     44.68 o 
  12   6 -12       30.19       17.78     27.54 o 
   1   7 -12      313.19      203.56     53.16 o 
   2   7 -12      190.11      229.48     68.01 o 
   3   7 -12      132.49       58.53     35.38 o 
   4   7 -12      529.75      500.36     67.40 o 
   5   7 -12      281.13      204.97     43.27 o 
   6   7 -12      202.39      171.31     41.84 o 
   7   7 -12        9.46        0.09     26.88 o 
   8   7 -12       28.66       16.44     30.39 o 
   9   7 -12      459.46      392.17     77.60 o 
  10   7 -12        3.83      -19.79     23.78 o 
  11   7 -12       59.46        1.26     24.77 o 
   0   8 -12      434.13      471.92     89.24 o 
   1   8 -12       62.74       21.76     29.74 o 
   2   8 -12       50.83       47.72     35.54 o 
   3   8 -12       11.28      -17.37     26.11 o 
   4   8 -12     1378.47     1663.86    129.27 o 
   5   8 -12       15.86        9.17     36.02 o 
   6   8 -12      345.30      362.52     59.38 o 
   7   8 -12       14.60       -3.39     26.68 o 
   8   8 -12      177.71      164.50     48.74 o 
   9   8 -12       22.00       42.84     25.82 o 
   1   9 -12      407.29      439.19    118.24 o 
   2   9 -12        4.35      -21.56     28.44 o 
   3   9 -12      150.73      183.99     44.87 o 
   4   9 -12       18.52       16.04     33.65 o 
   5   9 -12      353.98      395.32     63.59 o 
   2   0 -11      458.90      433.99     62.86 o 
   4   0 -11     1361.52     1465.46    131.34 o 
   6   0 -11      588.33      775.30     79.53 o 
   8   0 -11     1313.73     1242.42    130.76 o 
  14   0 -11        7.26       24.56     34.15 o 
  16   0 -11      447.64      413.91     75.32 o 
   0   1 -11      280.32      311.14     33.63 o 
   1   1 -11     5053.02     5233.11    218.10 o 
   2   1 -11      246.67      255.78     24.89 o 
   3   1 -11     3387.26     3371.50    167.23 o 
   4   1 -11      285.34      252.77     26.46 o 
   5   1 -11      951.78      876.90     56.80 o 
   6   1 -11      174.04      204.15     50.41 o 
   7   1 -11      630.56      597.30     50.56 o 
   8   1 -11       28.76       51.34     30.64 o 
   9   1 -11      100.24      110.99     37.89 o 
  14   1 -11       99.40       64.08     28.27 o 
  15   1 -11      127.52       93.80     42.69 o 
  16   1 -11        3.05      -41.05     27.37 o 
  17   1 -11      260.16      317.77     70.06 o 
   1   2 -11       35.06      -11.83     15.00 o 
   2   2 -11     1997.92     1924.43     98.96 o 
   3   2 -11      442.43      492.66     52.77 o 
   4   2 -11      436.64      404.66     43.09 o 
   5   2 -11        0.97       -4.26     18.72 o 
   6   2 -11      503.84      615.34     81.28 o 
   7   2 -11      137.57      215.78     32.16 o 
   8   2 -11     1184.70     1344.04     93.01 o 
   9   2 -11       11.06       12.24     19.59 o 
  10   2 -11      152.37      212.86     49.94 o 
  11   2 -11      114.27      206.89     51.34 o 
  12   2 -11      109.02      158.47     46.90 o 
  13   2 -11       91.56      124.21     44.44 o 
  14   2 -11        1.17       35.01     24.12 o 
  15   2 -11       28.48       29.81     32.16 o 
  16   2 -11      484.56      590.51    132.63 o 
   0   3 -11      237.50      220.34     48.89 o 
   1   3 -11      105.96       76.92     24.69 o 
   2   3 -11       23.66       73.01     39.71 o 
   3   3 -11     1137.74     1050.90     83.73 o 
   4   3 -11      362.46      324.05     41.30 o 
   5   3 -11      298.41      425.78     45.37 o 
   6   3 -11      328.66      315.35     49.47 o 
   7   3 -11     3061.14     3209.34    386.42 o 
   8   3 -11      233.21      237.19     53.92 o 
   9   3 -11      972.64     1192.01    125.84 o 
  10   3 -11      524.00      440.22     73.80 o 
  14   3 -11       35.00       51.11     35.44 o 
  15   3 -11       49.96      105.03     41.87 o 
  16   3 -11       12.50      -12.05     37.66 o 
   1   4 -11      143.65      160.31     31.97 o 
   2   4 -11     2032.02     2010.03    141.57 o 
   3   4 -11      128.88       90.07     26.34 o 
   4   4 -11      270.11      256.19     40.32 o 
   5   4 -11      123.88       67.71     25.64 o 
   6   4 -11     1067.16     1016.51     90.18 o 
   7   4 -11      150.15      163.53     35.80 o 
   8   4 -11     1112.53     1176.15     96.88 o 
   9   4 -11        8.39        4.56     31.93 o 
  10   4 -11      434.10      508.29     83.74 o 
  13   4 -11        6.48       -3.51     26.43 o 
  14   4 -11       12.14       -4.09     29.59 o 
  15   4 -11        4.90      -27.25     28.77 o 
   0   5 -11       58.76       14.27     30.76 o 
   1   5 -11     1123.82     1107.24     96.72 o 
   2   5 -11     1411.93     1360.01    201.63 o 
   3   5 -11     1964.12     2004.68    152.39 o 
   4   5 -11      844.99      759.93     93.56 o 
   5   5 -11      249.99      220.64     39.17 o 
   6   5 -11       28.27       20.04     28.77 o 
   7   5 -11      964.28      981.90     90.93 o 
   8   5 -11      274.68      273.16     43.97 o 
   9   5 -11      265.05      254.14     65.38 o 
  10   5 -11       38.89      -31.93     28.19 o 
  11   5 -11      156.75      187.71     58.83 o 
  12   5 -11        4.10       -0.58     29.01 o 
  13   5 -11      305.06      190.99     55.79 o 
  14   5 -11      118.97      123.04     47.13 o 
   1   6 -11      115.92       76.90     61.75 o 
   2   6 -11      139.17      139.27     80.17 o 
   3   6 -11      194.49      181.90     60.58 o 
   4   6 -11      112.86       22.98     25.05 o 
   5   6 -11       16.25        9.55     24.30 o 
   6   6 -11      223.70      245.18     47.05 o 
   7   6 -11        8.00       14.01     25.11 o 
   8   6 -11      693.63      812.19     79.97 o 
   9   6 -11       13.39       -2.07     23.66 o 
  10   6 -11      143.72      233.44     67.13 o 
  11   6 -11       77.35       85.73     32.48 o 
  12   6 -11      788.98      828.34    107.25 o 
  13   6 -11      180.92      151.42     36.66 o 
   0   7 -11      150.36      101.99     46.43 o 
   1   7 -11      905.52      874.22     83.85 o 
   2   7 -11      908.33      817.84     81.72 o 
   3   7 -11      315.00      322.29     52.19 o 
   4   7 -11      245.27      183.71     40.30 o 
   5   7 -11      160.42      160.04     50.88 o 
   6   7 -11      306.97      296.44     51.70 o 
   7   7 -11     1085.94     1197.86    101.73 o 
   8   7 -11       26.82       19.06     29.91 o 
   9   7 -11       73.31       51.32     34.22 o 
  10   7 -11       23.25       25.96     25.33 o 
  11   7 -11      266.45      328.44     53.31 o 
  12   7 -11       27.78       30.91     29.30 o 
   1   8 -11        2.87       10.63     26.99 o 
   2   8 -11     1259.11     1377.48    116.92 o 
   3   8 -11       75.60       89.01     40.64 o 
   4   8 -11      404.95      287.93     52.88 o 
   5   8 -11       96.36       17.72     26.21 o 
   6   8 -11      502.52      517.74     67.92 o 
   7   8 -11       42.39       41.41     32.04 o 
   8   8 -11      186.23      145.05     33.51 o 
   9   8 -11        2.34      -18.26     18.73 o 
  10   8 -11      205.01      185.33     68.83 o 
   0   9 -11       13.45       26.78     46.78 o 
   1   9 -11      385.33      330.12     68.19 o 
   2   9 -11       24.80        9.36     32.74 o 
   3   9 -11      870.64      931.57     95.31 o 
   4   9 -11        5.14       -4.95     30.34 o 
   5   9 -11       58.96       35.50     34.22 o 
   6   9 -11       52.91       45.72     25.35 o 
   7   9 -11      268.34      214.58     37.77 o 
   0   0 -10     5744.07     5876.56    456.36 o 
   2   0 -10     1972.70     2069.45    124.84 o 
   4   0 -10     8024.87     7166.93    579.28 o 
   6   0 -10     1909.15     2162.51    189.70 o 
   8   0 -10     1917.49     1776.79    149.82 o 
  14   0 -10      350.54      324.08     64.44 o 
  16   0 -10       20.00        2.57     36.72 o 
   1   1 -10     6211.38     6782.50    277.17 o 
   2   1 -10      777.65      777.91     48.99 o 
   3   1 -10      856.47      787.58     46.14 o 
   4   1 -10      184.62      176.86     21.03 o 
   5   1 -10     1476.35     1459.74     78.53 o 
   6   1 -10      530.37      641.56     50.39 o 
   7   1 -10      217.21      251.07     30.49 o 
   8   1 -10      179.48      233.33     41.40 o 
  14   1 -10        8.13      -11.70     18.65 o 
  15   1 -10      236.08      271.57     59.41 o 
  16   1 -10        5.23      -16.49     28.89 o 
  17   1 -10       69.84       27.95     32.28 o 
   0   2 -10     5538.03     5389.44    465.13 o 
   1   2 -10      581.00      527.32     36.82 o 
   2   2 -10       92.74      122.06     24.50 o 
   3   2 -10      584.61      597.08     33.10 o 
   4   2 -10     2659.49     2991.17    145.54 o 
   5   2 -10      160.60      188.50     21.22 o 
   6   2 -10     1252.39     1395.80    107.16 o 
   7   2 -10     1911.04     1900.47    124.77 o 
   8   2 -10     1246.78     1280.19    257.36 o 
   9   2 -10      340.81      451.22     62.34 o 
  10   2 -10      699.66      811.91     98.13 o 
  11   2 -10      123.41      174.61     47.25 o 
  12   2 -10        7.83       50.41     35.20 o 
  13   2 -10      288.03      345.34     48.01 o 
  14   2 -10      408.50      453.45     54.71 o 
  15   2 -10       10.40       50.63     25.95 o 
  16   2 -10       14.35       19.96     27.34 o 
  17   2 -10       86.54      105.70     37.05 o 
   1   3 -10      358.90      345.99     39.68 o 
   2   3 -10      134.39      128.45     26.85 o 
   3   3 -10      210.65      186.42     30.67 o 
   4   3 -10      413.66      347.22     43.21 o 
   5   3 -10     3379.33     3529.13    307.84 o 
   6   3 -10      354.40      338.29     33.25 o 
   7   3 -10       11.14       15.00     21.38 o 
   8   3 -10       99.40      110.24     27.00 o 
   9   3 -10     4112.63     4781.50    387.59 o 
  10   3 -10      782.43      841.73     98.94 o 
  11   3 -10      210.99      205.84     53.57 o 
  12   3 -10      285.66      252.62     59.30 o 
  13   3 -10      830.63      893.68    121.05 o 
  14   3 -10       17.13       37.07     25.23 o 
  15   3 -10      246.32      322.56    104.15 o 
  16   3 -10       58.14       36.07     29.84 o 
   0   4 -10      556.06      373.56     67.72 o 
   1   4 -10      897.55      945.14    132.57 o 
   2   4 -10      160.35      186.03     44.85 o 
   3   4 -10      223.76      291.13     63.10 o 
   4   4 -10     1512.95     1502.57    114.62 o 
   5   4 -10        7.60        5.07     17.83 o 
   6   4 -10      542.24      439.59    103.86 o 
   7   4 -10       55.86       36.34     23.51 o 
   8   4 -10     1085.50     1130.81    212.98 o 
   9   4 -10       56.86       50.64     31.69 o 
  10   4 -10     2033.63     2753.49    219.06 o 
  11   4 -10      131.83      163.85     50.41 o 
  12   4 -10       96.05      123.62     73.10 o 
  13   4 -10       27.60       45.20     25.47 o 
  14   4 -10      378.19      344.52     75.26 o 
  15   4 -10       10.77       14.24     28.96 o 
  16   4 -10       28.13       54.95     32.37 o 
   1   5 -10     2309.56     2407.21    161.75 o 
   2   5 -10       41.70       36.61     26.78 o 
   3   5 -10     1385.88     1304.50    102.17 o 
   4   5 -10      207.48      235.27     41.76 o 
   5   5 -10     1831.43     1755.80    128.10 o 
   6   5 -10      120.48      123.48     33.70 o 
   7   5 -10      170.70      197.42     37.64 o 
   8   5 -10      303.10      293.27     48.65 o 
   9   5 -10      223.12      195.43     58.71 o 
  10   5 -10      245.84      120.46     45.50 o 
  11   5 -10       65.22      -15.91     24.56 o 
  12   5 -10       79.40       64.33     37.31 o 
  13   5 -10      255.05      333.44     68.65 o 
  14   5 -10       28.50       61.17     43.98 o 
  15   5 -10      132.93      159.64     52.98 o 
   0   6 -10     4606.65     4586.42    417.88 o 
   1   6 -10       21.81       -6.70     19.76 o 
   2   6 -10      135.03      158.75     66.49 o 
   3   6 -10      413.02      419.08     54.35 o 
   4   6 -10      776.30      657.57     75.46 o 
   5   6 -10        3.78       -7.76     21.98 o 
   6   6 -10      419.22      449.30     57.22 o 
   7   6 -10        3.86      -29.18     19.45 o 
   8   6 -10      359.35      393.21     61.58 o 
   9   6 -10       72.63       30.40     35.20 o 
  10   6 -10      303.41      319.13     55.61 o 
  11   6 -10       79.67       52.11     39.82 o 
  12   6 -10      136.46      135.43     45.73 o 
  13   6 -10       84.10      141.87     49.71 o 
  14   6 -10      434.61      373.21     77.89 o 
   1   7 -10     1179.46     1028.63     97.84 o 
   2   7 -10      204.45       58.14     37.19 o 
   3   7 -10      209.26      207.77     39.90 o 
   4   7 -10      392.42      339.33     71.46 o 
   5   7 -10      824.73      854.69    156.78 o 
   6   7 -10      156.90      110.56     38.54 o 
   7   7 -10        3.38        1.37     29.94 o 
   8   7 -10       12.28       -3.12     30.82 o 
   9   7 -10     1201.63     1200.63     86.15 o 
  10   7 -10       56.97       60.12     27.89 o 
  11   7 -10       94.33       76.42     31.38 o 
  12   7 -10      152.34      112.96     39.96 o 
   0   8 -10      518.08      352.50     77.19 o 
   1   8 -10       26.93       14.45     50.82 o 
   2   8 -10      102.36      112.55     36.68 o 
   3   8 -10      153.83       90.20     46.02 o 
   4   8 -10     1569.70     1557.18    198.71 o 
   5   8 -10       11.58       22.17     26.87 o 
   6   8 -10      504.80      425.19    152.80 o 
   7   8 -10       86.93      121.86     29.72 o 
   8   8 -10      131.28      108.51     39.65 o 
   9   8 -10       10.10        6.87     20.01 o 
  10   8 -10      234.44      237.85     43.81 o 
   1   9 -10      407.07      427.75     61.94 o 
   2   9 -10       26.72       22.49     30.97 o 
   3   9 -10      200.05      283.28     53.81 o 
   4   9 -10      101.61       73.56     67.19 o 
   5   9 -10      612.80      728.80     62.63 o 
   6   9 -10       14.57        7.69     19.91 o 
   7   9 -10       34.67        6.95     22.74 o 
   8   9 -10       99.08       52.20     26.67 o 
   0  10 -10      324.47      306.31     80.47 o 
   1  10 -10       67.38       57.12     38.85 o 
   2  10 -10       22.86      -28.29     35.11 o 
   3  10 -10       62.01       65.48     37.25 o 
   2   0  -9     6609.41     6500.01    386.33 o 
   4   0  -9     2419.92     2964.24    240.23 o 
   6   0  -9     6787.71     7326.46    543.26 o 
  14   0  -9       12.13       38.01     31.46 o 
  16   0  -9      646.66      706.30     93.45 o 
   0   1  -9     1067.79     1082.71     73.70 o 
   1   1  -9     1916.48     1779.51     83.31 o 
   2   1  -9      474.28      464.29     37.60 o 
   3   1  -9      966.08      934.67     56.67 o 
   4   1  -9       19.94       18.83     10.75 o 
   5   1  -9       59.48       80.86     17.70 o 
   6   1  -9      647.05      755.22     56.45 o 
   7   1  -9     2252.38     1908.95    175.32 o 
  13   1  -9      600.69      593.24     57.52 o 
  14   1  -9        8.45       22.12     20.41 o 
  15   1  -9      273.91      368.88     73.57 o 
  16   1  -9       19.23       -9.01     30.64 o 
  17   1  -9      299.40      172.28     58.24 o 
   1   2  -9     1121.49     1228.61     72.80 o 
   2   2  -9     3981.01     3863.84    160.31 o 
   3   2  -9      593.97      596.11     41.95 o 
   4   2  -9      869.13      912.58     44.94 o 
   5   2  -9      346.16      363.86     33.81 o 
   6   2  -9     3842.30     4225.64    174.05 o 
   7   2  -9      461.09      435.31     57.19 o 
   8   2  -9     2787.58     3700.60    277.30 o 
   9   2  -9     1265.83     1357.15    131.81 o 
  10   2  -9      303.04      261.75     54.27 o 
  11   2  -9      837.25      912.02    105.14 o 
  12   2  -9        1.14       71.34     35.44 o 
  13   2  -9      110.00      135.46     30.49 o 
  14   2  -9      177.89      208.22     36.61 o 
  15   2  -9       18.68      -20.77     21.75 o 
  16   2  -9      191.84      228.13    116.31 o 
  17   2  -9       15.56       19.05     29.41 o 
   0   3  -9      314.53      358.12     54.85 o 
   1   3  -9      427.31      506.55     36.21 o 
   2   3  -9     2275.48     2150.43    138.32 o 
   3   3  -9     2353.86     2441.42    123.05 o 
   4   3  -9      643.53      654.49    122.87 o 
   5   3  -9     1692.90     1575.27     97.23 o 
   6   3  -9      602.92      617.03     50.95 o 
   7   3  -9     1450.33     1479.22     83.53 o 
   8   3  -9       55.92      100.23     37.43 o 
   9   3  -9      639.03      699.04     82.10 o 
  10   3  -9      959.22     1034.24    110.41 o 
  11   3  -9      687.38      641.27     91.23 o 
  12   3  -9       63.04       58.14     25.45 o 
  13   3  -9      406.78      368.40    124.09 o 
  14   3  -9       29.66        4.68     30.06 o 
  15   3  -9      287.28      294.30     48.78 o 
  16   3  -9        8.11       19.37     24.32 o 
  17   3  -9       90.87       75.12     34.34 o 
   1   4  -9      751.69      648.53     78.89 o 
   2   4  -9     4593.67     4329.20    275.76 o 
   3   4  -9      185.41      164.49     22.96 o 
   4   4  -9      518.60      611.43     65.94 o 
   5   4  -9       33.71        6.98     16.38 o 
   6   4  -9     1056.94     1120.81    101.16 o 
   7   4  -9       13.90       15.60     17.31 o 
   8   4  -9     1489.19     1798.14    117.94 o 
   9   4  -9      632.16      614.25     88.77 o 
  10   4  -9      673.22      754.60     92.63 o 
  11   4  -9      529.90      675.46     67.26 o 
  12   4  -9      887.29      946.90    135.90 o 
  13   4  -9       99.98       95.90     96.08 o 
  14   4  -9       67.53       99.31     43.10 o 
  15   4  -9       51.80       29.28     34.79 o 
  16   4  -9      236.34      250.22     47.62 o 
   0   5  -9       94.28       86.43     41.87 o 
   1   5  -9     2118.67     2006.09    145.34 o 
   2   5  -9     1381.33     1431.85    155.73 o 
   3   5  -9     2943.80     3114.45    197.16 o 
   4   5  -9      674.41      677.84     65.40 o 
   5   5  -9       23.94       45.40     23.68 o 
   6   5  -9       55.38       48.78     24.50 o 
   7   5  -9      943.59      964.02    124.26 o 
   8   5  -9      427.97      488.99     76.52 o 
   9   5  -9      527.82      892.72     97.54 o 
  10   5  -9      212.13      313.56     71.11 o 
  11   5  -9      996.09     1085.85    116.72 o 
  12   5  -9       16.52       24.27     24.46 o 
  13   5  -9      418.57      498.09     81.93 o 
  14   5  -9      187.99      159.59     46.84 o 
  15   5  -9      235.13      230.91    114.38 o 
   1   6  -9      137.52       88.08     27.84 o 
   2   6  -9     1716.49     1636.04    180.05 o 
   3   6  -9      515.89      543.02     61.40 o 
   4   6  -9      558.20      531.24     58.19 o 
   5   6  -9       27.63       51.89     26.34 o 
   6   6  -9      361.29      414.45     58.48 o 
   7   6  -9      277.07      200.59     38.70 o 
   8   6  -9      270.21      223.88     43.85 o 
   9   6  -9       41.66       16.23     19.34 o 
  10   6  -9       45.48      112.63     38.01 o 
  11   6  -9       35.72       -4.09     28.07 o 
  12   6  -9      978.17      846.76    118.48 o 
  13   6  -9       10.59      -20.58     30.88 o 
  14   6  -9        2.74       -1.40     30.88 o 
   0   7  -9      131.80      214.50     58.13 o 
   1   7  -9      635.79      554.19     62.69 o 
   2   7  -9       94.91       83.66     30.47 o 
   3   7  -9      612.39      697.35    153.21 o 
   4   7  -9      146.82      103.93     44.74 o 
   5   7  -9      229.70      185.81     51.64 o 
   6   7  -9      119.35       65.97     28.56 o 
   7   7  -9      920.27      870.68     84.20 o 
   8   7  -9       59.03       41.08     21.05 o 
   9   7  -9       69.13       62.63     25.54 o 
  10   7  -9      190.00      185.60     41.18 o 
  11   7  -9      395.25      309.87     50.92 o 
  12   7  -9       32.48       32.86     36.26 o 
  13   7  -9      137.78      128.07     48.42 o 
   1   8  -9       30.69       -1.62     27.31 o 
   2   8  -9      437.66      370.66     82.86 o 
   3   8  -9      241.61      326.37     48.48 o 
   4   8  -9     1080.86     1026.31     96.30 o 
   5   8  -9       12.59       17.93     27.79 o 
   6   8  -9      765.10      750.97     60.28 o 
   7   8  -9        0.79        5.67     19.40 o 
   8   8  -9      468.34      467.51     70.19 o 
   9   8  -9       21.05       -9.09     18.19 o 
  10   8  -9      195.65      230.18     70.11 o 
  11   8  -9        5.36       22.92     26.61 o 
   0   9  -9     1479.11     1097.40    149.24 o 
   1   9  -9      559.32      621.08     75.17 o 
   2   9  -9       11.42       33.54     32.71 o 
   3   9  -9     1308.34     1261.60    112.92 o 
   4   9  -9        7.59      -23.79     26.71 o 
   5   9  -9       89.30       65.18     25.31 o 
   6   9  -9       50.55       17.59     22.95 o 
   7   9  -9      711.02      790.30     66.61 o 
   8   9  -9       35.12       14.44     25.32 o 
   9   9  -9      117.71       41.36     47.37 o 
   1  10  -9      143.24      137.70     41.81 o 
   2  10  -9      346.08      356.67     57.53 o 
   3  10  -9      117.05       95.09     41.50 o 
   4  10  -9       21.20      -12.97     30.01 o 
   5  10  -9        7.53      -17.09     30.09 o 
   0   0  -8       48.57      140.70     30.64 o 
   2   0  -8      390.95      395.40     54.33 o 
   4   0  -8    12912.96    13275.88   1049.91 o 
  12   0  -8      498.81      541.86     71.69 o 
  14   0  -8      555.76      540.57     81.17 o 
  16   0  -8       93.34       90.99     41.29 o 
   1   1  -8      707.12      725.72     37.00 o 
   2   1  -8      109.73      108.32     15.44 o 
   3   1  -8      489.35      559.51     33.01 o 
   4   1  -8      453.17      448.27     31.66 o 
   5   1  -8     1846.31     1629.42    100.31 o 
  12   1  -8       24.59       34.24     35.85 o 
  13   1  -8      544.98      525.12     54.58 o 
  14   1  -8        0.30      -13.00     18.25 o 
  15   1  -8      550.98      599.05     83.04 o 
  16   1  -8      303.79      271.81     60.00 o 
  17   1  -8       88.00       37.89     40.82 o 
  18   1  -8       40.00       35.98     33.74 o 
   0   2  -8     2899.20     2869.16    256.83 o 
   1   2  -8      643.87      709.43     43.56 o 
   2   2  -8      559.12      583.01     30.34 o 
   3   2  -8     3900.70     4327.14    178.65 o 
   4   2  -8     4422.04     4407.80    269.91 o 
   5   2  -8     8738.98     9496.55    371.49 o 
   6   2  -8     6683.58     6913.98    306.40 o 
   7   2  -8      946.27     1051.78     96.25 o 
   8   2  -8     3154.07     3369.14    269.47 o 
   9   2  -8      407.81      535.42     66.55 o 
  10   2  -8     1480.20     1697.85    145.96 o 
  11   2  -8       54.38       26.32     31.69 o 
  12   2  -8        2.13       10.14     14.38 o 
  13   2  -8       21.00       14.86     20.43 o 
  14   2  -8      233.51      231.96     46.67 o 
  15   2  -8       33.26        9.50     21.54 o 
  16   2  -8       59.42       54.61     47.78 o 
  17   2  -8        0.16      -19.33     24.39 o 
   1   3  -8     3027.61     2793.47    118.50 o 
   2   3  -8     1790.34     1754.96     92.57 o 
   3   3  -8     1403.63     1504.84     82.56 o 
   4   3  -8      925.58      882.17     53.61 o 
   5   3  -8     1332.37     1509.94    107.53 o 
   6   3  -8      481.53      618.24     78.24 o 
   7   3  -8      449.04      533.19     51.35 o 
   8   3  -8      206.73      216.84     45.50 o 
   9   3  -8      674.83      719.86     89.12 o 
  10   3  -8      270.15      311.34     58.01 o 
  11   3  -8      195.61      195.34     35.73 o 
  12   3  -8      319.64      242.52     38.95 o 
  13   3  -8      563.59      539.84     57.12 o 
  14   3  -8      222.93      224.54     41.60 o 
  15   3  -8      363.20      324.62     53.74 o 
  16   3  -8       23.19       15.60     44.91 o 
  17   3  -8      107.64       77.06     33.39 o 
   0   4  -8     4787.90     4166.64    260.21 o 
   1   4  -8      508.44      544.63     30.90 o 
   2   4  -8      470.89      461.61     27.88 o 
   3   4  -8      721.77      787.88     49.17 o 
   4   4  -8     2074.32     2140.78    111.44 o 
   5   4  -8      967.45      916.43     62.67 o 
   6   4  -8      955.56      923.44    110.06 o 
   7   4  -8      116.62      198.32     33.68 o 
   8   4  -8      954.82     1025.82    108.30 o 
   9   4  -8        0.87      -30.64     25.38 o 
  10   4  -8     1674.35     1983.33    188.53 o 
  11   4  -8      175.54      218.68     85.38 o 
  12   4  -8      157.64      179.78     44.79 o 
  13   4  -8       59.73       86.84     30.97 o 
  14   4  -8      498.04      541.11    130.99 o 
  15   4  -8       50.00       51.51     29.39 o 
  16   4  -8       42.66       64.75     33.07 o 
   1   5  -8     3577.96     3609.82    162.06 o 
   2   5  -8       51.23       28.66     18.59 o 
   3   5  -8      635.38      610.45     38.21 o 
   4   5  -8       51.35       46.51     15.41 o 
   5   5  -8     1112.33     1130.36     70.71 o 
   6   5  -8      157.61      167.33     29.98 o 
   7   5  -8       56.71       26.58     18.60 o 
   8   5  -8      124.42      130.22     33.09 o 
   9   5  -8      235.19      192.04     58.59 o 
  10   5  -8      522.71      636.62    261.16 o 
  11   5  -8      275.86      257.31     56.90 o 
  12   5  -8        7.88      -15.19     20.84 o 
  13   5  -8      859.83     1180.86    278.18 o 
  14   5  -8       42.11       30.04     27.52 o 
  15   5  -8      371.73      420.55     60.59 o 
  16   5  -8        5.15       -5.30     28.01 o 
   0   6  -8     7808.93     7098.86    666.18 o 
   1   6  -8       67.07       69.67     26.25 o 
   2   6  -8      137.55      183.70     26.54 o 
   3   6  -8      181.52      168.56     27.57 o 
   4   6  -8     1179.94     1226.69     81.48 o 
   5   6  -8      515.38      528.27     69.05 o 
   6   6  -8      657.68      652.02    101.66 o 
   7   6  -8      528.26      480.87     47.50 o 
   8   6  -8       76.87       73.98     19.69 o 
   9   6  -8      330.84      353.73     40.56 o 
  10   6  -8      327.51      452.22    177.48 o 
  11   6  -8      203.36      172.56     41.23 o 
  12   6  -8       72.11       69.03     31.29 o 
  13   6  -8       32.73       -7.46     25.86 o 
  14   6  -8      496.91      542.88    153.62 o 
  15   6  -8        7.95       -1.02     45.55 o 
   1   7  -8     1374.79     1255.58    121.11 o 
   2   7  -8      254.62      333.17     45.71 o 
   3   7  -8      924.69      915.06    169.88 o 
   4   7  -8       28.29      -20.74     23.10 o 
   5   7  -8      827.70      746.34     76.17 o 
   6   7  -8      507.96      533.92     59.78 o 
   7   7  -8       77.48       62.70     21.22 o 
   8   7  -8       88.51       71.72     23.79 o 
   9   7  -8     2027.87     2144.27    214.58 o 
  10   7  -8      345.54      305.84     64.56 o 
  11   7  -8      136.86       43.74     36.26 o 
  12   7  -8      296.57      197.07     56.14 o 
  13   7  -8      214.91      104.21     43.74 o 
   0   8  -8       66.99       16.26     36.26 o 
   1   8  -8       95.84       47.17     87.83 o 
   2   8  -8       41.83       22.65     25.85 o 
   3   8  -8      172.38      130.83     36.10 o 
   4   8  -8     1137.02      988.00     91.80 o 
   5   8  -8        4.34      -11.30     18.10 o 
   6   8  -8      528.57      469.51     60.08 o 
   7   8  -8       70.23       24.62     36.87 o 
   8   8  -8      384.04      377.10     43.43 o 
   9   8  -8       84.36       54.42     31.60 o 
  10   8  -8      722.15      621.37     73.01 o 
  11   8  -8        8.95       31.58     30.41 o 
  12   8  -8       67.55       56.02     45.14 o 
   1   9  -8      583.51      454.88     61.90 o 
   2   9  -8        2.09      -18.15     25.81 o 
   3   9  -8      426.44      407.36     58.76 o 
   4   9  -8       18.10      -18.82     25.89 o 
   5   9  -8     1224.63     1283.42     84.41 o 
   6   9  -8       15.54       10.78     21.20 o 
   7   9  -8       19.60       24.43     28.17 o 
   8   9  -8       92.75      118.29     36.01 o 
   9   9  -8      487.81      567.73     66.95 o 
   0  10  -8      823.24      832.72    121.98 o 
   1  10  -8      181.93      170.58     54.09 o 
   2  10  -8       73.75       59.29     83.86 o 
   3  10  -8      172.94       82.53     58.42 o 
   4  10  -8      185.73      147.31     44.20 o 
   5  10  -8        6.56       52.40     53.57 o 
   6  10  -8      140.22      104.91     66.90 o 
   2   0  -7    11346.37    10969.07    639.69 o 
   4   0  -7     2345.69     2322.97    193.44 o 
  12   0  -7      141.65      178.47     41.99 o 
  14   0  -7       93.82      127.60     38.01 o 
  16   0  -7      408.23      612.61     85.73 o 
   0   1  -7      815.77      923.09     69.65 o 
   1   1  -7      108.89      144.37     14.78 o 
   2   1  -7     2372.53     2114.61    105.41 o 
   3   1  -7     3672.27     3591.05    176.96 o 
   4   1  -7     2754.97     2640.85    193.50 o 
  11   1  -7     2748.44     2792.40    172.63 o 
  12   1  -7       96.34      141.17     26.83 o 
  13   1  -7      243.48      289.80     41.05 o 
  14   1  -7       50.51       71.57     29.06 o 
  15   1  -7      527.32      498.12     53.97 o 
  16   1  -7      215.23      218.94     55.44 o 
  17   1  -7      227.18      283.03     64.68 o 
  18   1  -7       54.08       53.71     30.13 o 
   1   2  -7      192.69      195.05     16.77 o 
   2   2  -7     8568.08     9012.40    356.91 o 
   3   2  -7     6791.15     7864.41    317.92 o 
   4   2  -7      775.74      716.32     34.71 o 
   5   2  -7      440.25      523.15     39.12 o 
   6   2  -7    13781.76    15602.83   1142.89 o 
   7   2  -7     1258.23     1353.76    118.48 o 
   8   2  -7     4274.76     4750.39    360.81 o 
   9   2  -7       29.01       12.16     23.74 o 
  10   2  -7      957.58     1009.56    108.30 o 
  11   2  -7      199.63      170.70     25.18 o 
  12   2  -7      229.83      263.68     29.19 o 
  13   2  -7       59.67       16.57     39.30 o 
  14   2  -7      107.40       79.41     26.74 o 
  15   2  -7       13.91       19.16     22.82 o 
  16   2  -7      279.18      238.94     42.89 o 
  17   2  -7       20.42       17.39     26.54 o 
  18   2  -7       48.25       55.54     31.72 o 
   0   3  -7      107.89      140.07     26.90 o 
   1   3  -7     2959.65     2805.96    120.53 o 
   2   3  -7     2771.76     3032.75    129.02 o 
   3   3  -7     4514.02     4701.76    226.70 o 
   4   3  -7      895.96      915.04     76.24 o 
   5   3  -7     2477.18     2252.59    168.71 o 
   6   3  -7      812.97     1095.30     74.14 o 
   7   3  -7     3201.34     3831.12    311.45 o 
   8   3  -7      127.76       73.68     34.15 o 
   9   3  -7      374.93      417.41     63.27 o 
  10   3  -7      434.23      466.55     77.37 o 
  11   3  -7     1492.05     1614.75    169.06 o 
  12   3  -7       83.37       30.75     22.36 o 
  13   3  -7      259.32      304.43     52.75 o 
  14   3  -7       12.43       34.90     22.07 o 
  15   3  -7      351.35      423.36     55.21 o 
  16   3  -7       28.33       12.73     25.80 o 
  17   3  -7      115.59       85.62     52.10 o 
   1   4  -7     1022.74      993.21     50.19 o 
   2   4  -7     4457.73     4339.69    181.68 o 
   3   4  -7       11.36       19.32     13.15 o 
   4   4  -7      352.31      335.49     49.65 o 
   5   4  -7      629.59      672.49     81.32 o 
   6   4  -7     1628.73     1604.53    103.99 o 
   7   4  -7       10.17       -8.70     17.44 o 
   8   4  -7      555.60      723.25     83.16 o 
   9   4  -7       14.11      -27.95     24.33 o 
  10   4  -7      353.33      353.61     44.28 o 
  11   4  -7      180.22      115.92     29.78 o 
  12   4  -7      991.82      978.88     90.93 o 
  13   4  -7       72.52       52.61     33.62 o 
  14   4  -7       21.49       52.71     26.58 o 
  15   4  -7       26.65        9.49     28.65 o 
  16   4  -7      427.20      488.17    117.83 o 
  17   4  -7        0.95       -9.38     27.30 o 
   0   5  -7      748.92      746.36     60.38 o 
   1   5  -7     3431.43     3516.24    155.63 o 
   2   5  -7      102.90       64.23     14.76 o 
   3   5  -7     1697.75     1705.44     81.52 o 
   4   5  -7       52.02       33.99     14.29 o 
   5   5  -7      206.17      231.40     25.03 o 
   6   5  -7      136.85      121.72     24.61 o 
   7   5  -7      248.13      277.22     40.95 o 
   8   5  -7       20.67       55.47     28.05 o 
   9   5  -7      483.16      502.60     70.70 o 
  10   5  -7      219.60      181.24     35.48 o 
  11   5  -7      963.73      956.02    174.56 o 
  12   5  -7       58.68       14.96     39.41 o 
  13   5  -7      733.55      840.95    300.28 o 
  14   5  -7        0.30       12.81     26.50 o 
  15   5  -7      433.76      469.28    103.74 o 
  16   5  -7       11.03       36.85     32.36 o 
   1   6  -7      793.09      741.70     45.34 o 
   2   6  -7     8569.41     8677.56    371.30 o 
   3   6  -7      139.70      164.02     22.13 o 
   4   6  -7      843.82      873.10     50.73 o 
   5   6  -7       74.61       55.90     16.98 o 
   6   6  -7      414.80      448.97     37.34 o 
   7   6  -7      120.26       97.96     27.16 o 
   8   6  -7      106.54       74.79     30.34 o 
   9   6  -7       11.41       10.37     22.92 o 
  10   6  -7      121.15       65.57     42.40 o 
  11   6  -7      190.91      154.05     38.12 o 
  12   6  -7      540.13      771.56    119.18 o 
  13   6  -7       96.26       95.04     33.57 o 
  14   6  -7       52.91      110.32     40.93 o 
  15   6  -7        1.06      -20.29     25.38 o 
   0   7  -7      372.74      411.43    132.34 o 
   1   7  -7     1070.67     1135.97     64.84 o 
   2   7  -7      270.60      310.67     30.65 o 
   3   7  -7     1749.68     1690.55    115.33 o 
   4   7  -7       73.75       77.45     18.71 o 
   5   7  -7      150.52      100.66     21.76 o 
   6   7  -7      634.11      591.63     40.86 o 
   7   7  -7     1329.22     1364.28     92.43 o 
   8   7  -7      176.03      169.08     25.71 o 
   9   7  -7      119.35      144.72     31.60 o 
  10   7  -7      205.70      165.14     38.62 o 
  11   7  -7     1070.82     1168.24    307.59 o 
  12   7  -7       46.26       46.71     32.21 o 
  13   7  -7      154.87      167.47     43.72 o 
  14   7  -7        7.67       -6.75     31.30 o 
   1   8  -7      575.03      514.52     65.26 o 
   2   8  -7      153.72       73.45     29.60 o 
   3   8  -7       11.97       16.03     18.26 o 
   4   8  -7      575.57      575.84     51.20 o 
   5   8  -7      288.74      270.58     31.24 o 
   6   8  -7      860.99      917.76     68.30 o 
   7   8  -7       78.30       73.74     34.27 o 
   8   8  -7      883.76     1041.09     65.39 o 
   9   8  -7      101.02       95.22     24.36 o 
  10   8  -7      208.47      177.75     32.66 o 
  11   8  -7        3.80       -1.23     25.65 o 
  12   8  -7      834.46      804.59    233.03 o 
   0   9  -7     1048.41      925.94    128.42 o 
   1   9  -7      174.43      186.49     64.15 o 
   2   9  -7        7.19        4.32     31.99 o 
   3   9  -7      677.52      673.39     74.90 o 
   4   9  -7      135.96      124.84     38.12 o 
   5   9  -7      111.07      112.71     29.54 o 
   6   9  -7       79.84       67.42     23.76 o 
   7   9  -7      748.78      652.32    127.25 o 
   8   9  -7      119.30      126.28     34.99 o 
   9   9  -7       48.66       17.88     28.09 o 
  10   9  -7        9.73       21.08     59.36 o 
   1  10  -7      165.26      228.30     47.96 o 
   2  10  -7      323.52      263.76     57.02 o 
   3  10  -7      175.15      150.03     43.22 o 
   4  10  -7      108.64       75.55     54.74 o 
   5  10  -7       58.86       27.25     47.02 o 
   6  10  -7      187.15       54.38     59.41 o 
   7  10  -7       99.72       77.66     58.24 o 
   0   0  -6      307.37      312.97     31.69 o 
   2   0  -6     7273.92     7110.31    427.23 o 
  12   0  -6       11.87        5.38     23.63 o 
  14   0  -6     3405.69     3370.08    282.21 o 
  16   0  -6      238.49      298.94     60.12 o 
   1   1  -6      884.98      854.45     37.70 o 
   2   1  -6      783.00      864.37     45.58 o 
   3   1  -6     1677.58     1783.04     93.03 o 
   4   1  -6     4463.92     4205.28    261.73 o 
  10   1  -6      134.74      123.86     35.32 o 
  11   1  -6      702.64      748.89     56.59 o 
  12   1  -6      605.11      513.15     51.65 o 
  13   1  -6      543.07      554.93     59.76 o 
  14   1  -6       10.88      -22.26     14.84 o 
  15   1  -6      716.84      906.24     74.97 o 
  16   1  -6      430.51      390.16     76.14 o 
  17   1  -6       50.97       58.95     41.52 o 
  18   1  -6        7.39       12.28     27.78 o 
   0   2  -6      217.17      394.01     44.50 o 
   1   2  -6     1888.65     1702.24     73.06 o 
   2   2  -6      530.08      516.62     28.40 o 
   3   2  -6     7386.27     7788.58    317.91 o 
   4   2  -6     3916.26     3452.25    167.10 o 
   5   2  -6     3579.65     3965.26    231.92 o 
   6   2  -6     8917.29     9534.58    734.48 o 
   7   2  -6     2310.56     2335.49    208.18 o 
   8   2  -6     3229.87     3353.47    326.07 o 
   9   2  -6     1726.06     1782.29    163.74 o 
  10   2  -6     2670.35     2627.55    159.96 o 
  11   2  -6      604.17      672.43     47.26 o 
  12   2  -6      161.59      159.77     23.46 o 
  13   2  -6      425.62      382.10     48.15 o 
  14   2  -6       58.05       47.99     23.13 o 
  15   2  -6       40.52       47.46     50.41 o 
  16   2  -6      202.74      171.45     38.75 o 
  17   2  -6      132.71      173.27     39.90 o 
  18   2  -6      170.84      197.88     44.76 o 
   1   3  -6     6374.14     6704.07    284.43 o 
   2   3  -6      136.30      160.48     15.38 o 
   3   3  -6     2231.23     2229.86    100.22 o 
   4   3  -6     2485.06     2848.32    199.22 o 
   5   3  -6     4537.55     4744.08    368.76 o 
   6   3  -6      100.90      100.91     22.51 o 
   7   3  -6       18.36       73.45     28.30 o 
   8   3  -6       19.43        1.75     23.04 o 
   9   3  -6      190.37      198.49     31.32 o 
  10   3  -6      802.09      739.48     64.94 o 
  11   3  -6      540.53      522.88     55.13 o 
  12   3  -6       16.48       -2.32     18.28 o 
  13   3  -6      267.63      274.06     40.20 o 
  14   3  -6       74.17       61.55     26.88 o 
  15   3  -6      417.52      467.00     57.94 o 
  16   3  -6        8.62      -22.81     22.10 o 
  17   3  -6       48.47       41.32     29.90 o 
  18   3  -6        5.70        9.55     31.81 o 
   0   4  -6     3458.65     3476.60    272.39 o 
   1   4  -6      787.53      871.38     43.96 o 
   2   4  -6     3033.51     3276.13    162.70 o 
   3   4  -6       28.41       51.45     12.63 o 
   4   4  -6     2324.27     2472.91    111.52 o 
   5   4  -6     1679.18     2095.67    129.74 o 
   6   4  -6     1184.03     1071.67    134.79 o 
   7   4  -6      112.86      113.28     25.94 o 
   8   4  -6      467.89      473.55     64.44 o 
   9   4  -6       48.47       33.89     19.36 o 
  10   4  -6     1445.96     1472.29    279.35 o 
  11   4  -6       25.83      -14.23     19.24 o 
  12   4  -6       29.50        4.68     36.96 o 
  13   4  -6       82.51       71.50     29.77 o 
  14   4  -6      612.61      616.63     67.24 o 
  15   4  -6       40.99      -17.04     22.47 o 
  16   4  -6       22.66       52.25     30.17 o 
  17   4  -6        8.98       10.14     28.63 o 
   1   5  -6     7971.83     7820.38    330.66 o 
   2   5  -6     1056.83     1172.22     57.44 o 
   3   5  -6      588.67      678.51     57.56 o 
   4   5  -6      186.93      163.28     20.21 o 
   5   5  -6      469.20      468.03     32.66 o 
   6   5  -6       63.01       64.40     19.27 o 
   7   5  -6      175.83      226.34     55.85 o 
   8   5  -6       25.03       18.43     17.85 o 
   9   5  -6     1082.74     1119.48     87.70 o 
  10   5  -6      251.62      178.01     34.64 o 
  11   5  -6      149.06      130.10     33.00 o 
  12   5  -6      258.82      221.36    112.22 o 
  13   5  -6     1194.77     1321.47    197.77 o 
  14   5  -6       40.55        2.47     22.54 o 
  15   5  -6      772.54      879.51     88.05 o 
  16   5  -6        7.44        4.89     29.59 o 
   0   6  -6     8569.07     8091.57    503.88 o 
   1   6  -6      558.86      585.31     39.53 o 
   2   6  -6      778.08      725.99     44.64 o 
   3   6  -6      144.99      117.05     23.94 o 
   4   6  -6     2237.95     2028.73     99.02 o 
   5   6  -6      392.85      415.36     33.72 o 
   6   6  -6      227.13      240.61     23.04 o 
   7   6  -6      812.48      841.93     62.53 o 
   8   6  -6      334.07      405.90     39.83 o 
   9   6  -6       73.95       35.13     24.31 o 
  10   6  -6      658.05      669.86    126.14 o 
  11   6  -6      619.85      611.07    112.22 o 
  12   6  -6       51.12       57.35     30.41 o 
  13   6  -6      140.52      138.44     41.64 o 
  14   6  -6      793.61      837.26     88.23 o 
  15   6  -6       19.71       39.66     30.81 o 
   1   7  -6     1254.84     1278.25     67.70 o 
   2   7  -6      193.44      196.96     24.55 o 
   3   7  -6      535.66      568.67     41.07 o 
   4   7  -6       38.44       43.21     15.26 o 
   5   7  -6      665.49      748.67     62.48 o 
   6   7  -6      509.09      476.89     37.45 o 
   7   7  -6      242.36      236.09     34.44 o 
   8   7  -6      633.15      628.17     55.20 o 
   9   7  -6      874.84      929.25     98.24 o 
  10   7  -6      168.25      124.39     36.03 o 
  11   7  -6      218.91      309.55     52.79 o 
  12   7  -6      173.56      162.33     38.88 o 
  13   7  -6      224.74      201.15     90.87 o 
  14   7  -6       17.62       16.07     30.61 o 
   0   8  -6      761.07      825.02     74.35 o 
   1   8  -6      757.95      815.60     76.17 o 
   2   8  -6       32.58       31.34     17.28 o 
   3   8  -6       34.89       31.80     14.70 o 
   4   8  -6      540.57      617.77     39.26 o 
   5   8  -6      736.95      805.62     52.54 o 
   6   8  -6      826.17      831.59     48.21 o 
   7   8  -6      169.38      205.34     28.66 o 
   8   8  -6      886.41      909.64     52.49 o 
   9   8  -6       20.52       40.83     28.41 o 
  10   8  -6      768.91      832.95     83.32 o 
  11   8  -6       17.90       24.19     27.67 o 
  12   8  -6      168.22      229.14     50.62 o 
   1   9  -6      141.87      167.85     30.93 o 
   2   9  -6       40.18       62.01     33.24 o 
   3   9  -6      179.06      264.41     42.86 o 
   4   9  -6       53.06       67.64     26.73 o 
   5   9  -6     1636.89     1643.32     99.74 o 
   6   9  -6        2.30       -1.99     21.58 o 
   7   9  -6       35.93       22.52     23.87 o 
   8   9  -6      199.47      235.85     50.24 o 
   9   9  -6     1013.79     1139.15    107.79 o 
  10   9  -6       10.38       30.87     29.60 o 
   0  10  -6     1663.17     1860.65    195.20 o 
   1  10  -6       34.69       27.78     31.84 o 
   2  10  -6       74.33       20.94     40.47 o 
   3  10  -6      209.91       78.71     50.41 o 
   4  10  -6      916.43      879.51    129.12 o 
   5  10  -6       15.42      109.00     61.64 o 
   6  10  -6      123.72       93.21     55.90 o 
   7  10  -6       30.43      -23.63     45.14 o 
   2   0  -5      264.71      265.26     29.82 o 
  10   0  -5     1473.49     1571.77    152.98 o 
  12   0  -5      635.44      629.92     73.45 o 
  14   0  -5      188.47      201.75     46.67 o 
  16   0  -5      389.25      385.95     72.98 o 
   0   1  -5    13487.50    12592.12    729.74 o 
   1   1  -5     3692.28     3521.23    146.57 o 
   2   1  -5    28436.50    30748.59   1443.89 o 
   3   1  -5    17091.60    16359.99    907.30 o 
   4   1  -5     4665.53     5315.05    419.40 o 
   9   1  -5      774.56      880.79     92.63 o 
  10   1  -5       58.04       64.18     17.62 o 
  11   1  -5     2520.60     2596.45    233.50 o 
  12   1  -5      720.74      728.57     56.09 o 
  13   1  -5      418.65      461.33     46.89 o 
  14   1  -5      327.66      399.93     44.81 o 
  15   1  -5      409.88      388.01     48.50 o 
  16   1  -5      131.81      138.36     45.50 o 
  17   1  -5      235.02      245.26     60.23 o 
  18   1  -5       10.01        0.19     24.67 o 
  19   1  -5       16.53       58.63     32.79 o 
   1   2  -5     2978.62     2814.16    120.41 o 
   2   2  -5     6305.61     6634.64    262.95 o 
   3   2  -5     6199.16     6393.73    260.59 o 
   4   2  -5     2626.23     2465.37    155.67 o 
   5   2  -5      241.01      233.68     26.82 o 
   6   2  -5     7906.09     8934.60    681.27 o 
   7   2  -5      644.61      738.46     75.44 o 
   8   2  -5     3536.45     3611.12    274.38 o 
   9   2  -5      167.63      176.37     21.11 o 
  10   2  -5      769.21      777.77     54.78 o 
  11   2  -5      312.68      305.49     29.80 o 
  12   2  -5     1191.26     1199.86     70.16 o 
  13   2  -5      215.62      189.46     34.02 o 
  14   2  -5      235.14      222.61     37.35 o 
  15   2  -5       75.89       73.11     28.94 o 
  16   2  -5      388.90      404.69     55.15 o 
  17   2  -5      106.08      106.32     69.82 o 
  18   2  -5      170.66      189.40     43.54 o 
   0   3  -5       12.37        1.03     11.46 o 
   1   3  -5     6982.64     7016.98    273.18 o 
   2   3  -5     3436.66     3331.88    140.62 o 
   3   3  -5     5223.92     5185.51    219.06 o 
   4   3  -5     1478.01     1351.95     71.66 o 
   5   3  -5     3969.79     4767.92    273.94 o 
   6   3  -5      109.09      112.14     22.98 o 
   7   3  -5     8530.35     9534.46    710.39 o 
   8   3  -5        6.18      -17.43     12.35 o 
   9   3  -5      499.60      494.15     81.71 o 
  10   3  -5      201.15      195.74     54.44 o 
  11   3  -5     2005.51     1917.02    128.46 o 
  12   3  -5       35.31       57.09     21.67 o 
  13   3  -5      264.95      279.29     40.58 o 
  14   3  -5       14.90       18.75     38.83 o 
  15   3  -5      286.24      293.27    101.17 o 
  16   3  -5       19.99       20.10     26.35 o 
  17   3  -5       85.03       47.95     87.13 o 
  18   3  -5       46.65       50.92     32.95 o 
   1   4  -5     1116.75     1114.28     54.93 o 
   2   4  -5     7880.83     7566.08    332.48 o 
   3   4  -5      551.48      644.95     35.23 o 
   4   4  -5      802.06      812.88     55.68 o 
   5   4  -5     1018.15     1118.07     64.86 o 
   6   4  -5      972.85     1067.53     76.43 o 
   7   4  -5        2.70       17.28     17.40 o 
   8   4  -5      371.13      436.36     48.88 o 
   9   4  -5      126.01       88.33     54.33 o 
  10   4  -5      574.58      645.31     60.70 o 
  11   4  -5      160.44      128.16     29.08 o 
  12   4  -5      695.17      690.59    116.08 o 
  13   4  -5       19.48        7.47     23.22 o 
  14   4  -5        2.35       30.78     34.38 o 
  15   4  -5      118.79      117.40     35.30 o 
  16   4  -5     1080.39     1199.86    106.57 o 
  17   4  -5       44.52       -2.30     56.72 o 
   0   5  -5     2366.10     2112.37    142.12 o 
   1   5  -5     5107.55     5369.10    235.80 o 
   2   5  -5      159.07      175.40     19.20 o 
   3   5  -5     4255.60     3905.66    173.57 o 
   4   5  -5      578.53      804.63     45.88 o 
   5   5  -5      522.27      631.01     45.85 o 
   6   5  -5       44.03       43.47     14.25 o 
   7   5  -5      132.29       85.21     27.53 o 
   8   5  -5      262.52      248.50     58.83 o 
   9   5  -5       51.11       48.06     24.06 o 
  10   5  -5      512.78      492.08    136.66 o 
  11   5  -5      742.09      827.60     89.24 o 
  12   5  -5     1084.83     1089.08     93.04 o 
  13   5  -5      587.39      663.01     71.31 o 
  14   5  -5      226.49      315.01     49.78 o 
  15   5  -5      636.78      628.59    136.90 o 
  16   5  -5       35.18       15.22     53.33 o 
  17   5  -5      145.14      132.87     70.11 o 
   1   6  -5      817.52      815.10     49.90 o 
   2   6  -5     7131.63     7111.11    306.17 o 
   3   6  -5       21.66       33.64     14.67 o 
   4   6  -5      495.60      546.37     37.78 o 
   5   6  -5      205.39      189.35     20.49 o 
   6   6  -5     1285.41     1409.28     69.80 o 
   7   6  -5      520.72      605.72     43.32 o 
   8   6  -5      901.23      948.31     66.93 o 
   9   6  -5       14.16       14.62     19.31 o 
  10   6  -5      756.00      669.10     66.42 o 
  11   6  -5      125.15      101.29     46.78 o 
  12   6  -5      558.48      576.21    101.99 o 
  13   6  -5      186.33      244.66     82.40 o 
  14   6  -5      231.03      283.54    100.41 o 
  15   6  -5       22.46      -13.77     41.11 o 
  16   6  -5      126.76      110.60     40.93 o 
   0   7  -5       79.72       63.09     25.27 o 
   1   7  -5     1085.37     1046.90     57.64 o 
   2   7  -5      254.23      247.34     23.56 o 
   3   7  -5     1975.41     1942.92     86.60 o 
   4   7  -5      301.75      341.71     27.45 o 
   5   7  -5       66.85       37.06     14.75 o 
   6   7  -5      118.49       93.10     17.73 o 
   7   7  -5     1157.17     1312.13     91.40 o 
   8   7  -5      645.26      634.40     57.13 o 
   9   7  -5       67.67       70.23     31.75 o 
  10   7  -5       70.71       48.78     31.99 o 
  11   7  -5     1130.62     1239.93    104.77 o 
  12   7  -5       16.30       41.37     31.61 o 
  13   7  -5      220.50      180.21     45.18 o 
  14   7  -5        0.98      -48.98     40.82 o 
   1   8  -5     1171.13     1145.91     65.55 o 
   2   8  -5      606.44      679.57     46.94 o 
   3   8  -5       56.07       53.14     16.10 o 
   4   8  -5      245.28      250.86     26.55 o 
   5   8  -5      400.81      446.22     34.02 o 
   6   8  -5     1425.04     1372.06     66.03 o 
   7   8  -5        1.47      -18.83     14.03 o 
   8   8  -5      958.46     1073.24    117.81 o 
   9   8  -5       30.49       40.45     24.45 o 
  10   8  -5      120.76      117.60     40.76 o 
  11   8  -5        7.94      -31.07     25.19 o 
  12   8  -5      651.21      784.00     86.34 o 
  13   8  -5       61.16       40.49     35.40 o 
   0   9  -5       69.26      -31.39     69.41 o 
   1   9  -5       63.75       87.60     22.27 o 
   2   9  -5        9.32        7.93     17.98 o 
   3   9  -5      114.07      144.03     25.64 o 
   4   9  -5      521.55      650.30     55.71 o 
   5   9  -5      198.77      159.72     34.73 o 
   6   9  -5       61.72       30.53     20.26 o 
   7   9  -5     1202.29     1149.75     70.82 o 
   8   9  -5      348.96      440.66     43.57 o 
   9   9  -5      108.28      124.11     26.64 o 
  10   9  -5        3.09      -13.27     29.22 o 
  11   9  -5      722.18      836.13     89.36 o 
   1  10  -5       31.16       28.86     24.45 o 
   2  10  -5     1229.75     1325.93     86.88 o 
   3  10  -5       52.79       74.61     28.86 o 
   4  10  -5      250.02      159.19     65.85 o 
   5  10  -5      214.18      149.15     44.35 o 
   6  10  -5      220.61      203.78     72.69 o 
   7  10  -5      125.70       77.21     41.46 o 
   8  10  -5      363.72      461.28    164.79 o 
   2   0  -4     4398.35     4859.78    285.56 o 
   8   0  -4     4106.03     4405.02    393.21 o 
  10   0  -4     4091.45     4070.88    339.99 o 
  12   0  -4      239.63      305.72     50.76 o 
  14   0  -4     3869.76     4159.06    353.21 o 
  16   0  -4       88.33       37.66     33.33 o 
  18   0  -4      160.91      184.44     53.68 o 
   1   1  -4     7521.29     7791.87    317.33 o 
   2   1  -4     8052.55     8264.09    392.89 o 
   3   1  -4    19661.98    20001.41   1640.19 o 
   8   1  -4     1406.38     1545.12    117.95 o 
   9   1  -4     1816.21     1626.07    134.03 o 
  10   1  -4      169.22      216.34     28.14 o 
  11   1  -4      533.62      586.58     79.41 o 
  12   1  -4       15.24      -21.15     14.10 o 
  13   1  -4      580.11      606.99     52.86 o 
  14   1  -4      133.72       83.50     24.78 o 
  15   1  -4      427.63      472.31     58.83 o 
  16   1  -4       54.43       42.45     34.50 o 
  17   1  -4      148.83      107.24     82.10 o 
  18   1  -4        1.17      -14.10     35.67 o 
  19   1  -4      303.58      399.53     55.36 o 
   0   2  -4     2171.52     2273.12    137.80 o 
   1   2  -4     2481.73     2551.89    108.13 o 
   2   2  -4     3458.37     3205.48    136.22 o 
   3   2  -4      849.08      645.53     46.02 o 
   4   2  -4     5843.66     6556.89    365.45 o 
   5   2  -4      307.59      338.91     88.59 o 
   6   2  -4     3784.21     3724.34    313.09 o 
   7   2  -4      583.27      609.11     68.65 o 
   8   2  -4     2654.57     2397.33    124.58 o 
   9   2  -4     1600.31     1666.23    124.40 o 
  10   2  -4     2658.21     2608.08    130.45 o 
  11   2  -4     1782.87     1647.39     96.22 o 
  12   2  -4      139.10      154.77     22.77 o 
  13   2  -4      252.29      300.42     41.04 o 
  14   2  -4      773.06      979.89     78.26 o 
  15   2  -4       66.58      123.60     31.90 o 
  16   2  -4      143.78      157.51     47.66 o 
  17   2  -4      156.89       97.43     45.03 o 
  18   2  -4      419.03      467.03     64.97 o 
   1   3  -4     7742.28     7269.09    309.34 o 
   2   3  -4     2775.50     2517.83    110.15 o 
   3   3  -4     1611.56     1603.90     77.42 o 
   4   3  -4      226.40      242.09     21.15 o 
   5   3  -4     7722.66     7996.61    452.29 o 
   6   3  -4      581.33      697.67    110.23 o 
   7   3  -4      783.31      830.72     65.53 o 
   8   3  -4       39.43       40.45     11.09 o 
   9   3  -4     5150.60     4860.86    232.70 o 
  10   3  -4       74.70       56.80     21.66 o 
  11   3  -4      378.61      365.87     43.76 o 
  12   3  -4       42.97       72.16     30.41 o 
  13   3  -4      434.49      491.66     55.55 o 
  14   3  -4       99.14      144.00     41.93 o 
  15   3  -4      265.80      317.59     48.33 o 
  16   3  -4      124.40      129.79     35.47 o 
  17   3  -4       55.11       33.22     28.91 o 
  18   3  -4       33.25      -17.06     47.19 o 
   0   4  -4     1825.99     1490.10     97.54 o 
   1   4  -4      174.04      196.23     17.73 o 
   2   4  -4      436.51      426.23     26.85 o 
   3   4  -4      719.89      768.74     45.49 o 
   4   4  -4     6556.85     6653.76    324.49 o 
   5   4  -4      149.27      177.35     21.42 o 
   6   4  -4     1681.08     1776.57     91.18 o 
   7   4  -4      146.10      136.85     41.46 o 
   8   4  -4      738.36      751.63    112.28 o 
   9   4  -4        1.75        1.43     36.49 o 
  10   4  -4      971.67      940.06    102.10 o 
  11   4  -4      349.17      340.43     44.37 o 
  12   4  -4      629.30      585.91     85.55 o 
  13   4  -4       94.93       42.33     39.18 o 
  14   4  -4      229.25      195.21     48.42 o 
  15   4  -4      102.57      115.82     33.95 o 
  16   4  -4      168.66      122.99     37.42 o 
  17   4  -4      102.17       71.92     37.54 o 
  18   4  -4      489.14      571.39     96.08 o 
   1   5  -4     8744.96     8818.81    364.56 o 
   2   5  -4      820.35      914.68     49.01 o 
   3   5  -4     1171.07     1121.15     58.85 o 
   4   5  -4      135.78      176.49     22.91 o 
   5   5  -4      226.69      161.56     27.96 o 
   6   5  -4      231.49      252.31     29.20 o 
   7   5  -4       79.24      112.95     18.12 o 
   8   5  -4      505.77      490.13     53.25 o 
   9   5  -4      517.91      509.07     72.92 o 
  10   5  -4      213.72      209.96     37.42 o 
  11   5  -4      227.44      275.51     43.05 o 
  12   5  -4      153.34      163.22     36.51 o 
  13   5  -4      746.43      918.76    100.17 o 
  14   5  -4       11.36       26.13     25.61 o 
  15   5  -4      941.03     1051.48     93.79 o 
  16   5  -4       28.40        8.52     28.19 o 
  17   5  -4       83.37       79.40     36.49 o 
   0   6  -4     1942.54     1907.34    135.68 o 
   1   6  -4      349.89      321.68     27.52 o 
   2   6  -4      396.66      404.11     31.52 o 
   3   6  -4      159.88      172.18     18.82 o 
   4   6  -4     2079.52     2135.43     89.71 o 
   5   6  -4     1001.37     1034.70     71.07 o 
   6   6  -4     1301.05     1349.15     66.12 o 
   7   6  -4      105.92      175.86     35.60 o 
   8   6  -4      876.59      936.14     84.18 o 
   9   6  -4      163.50      137.79     32.87 o 
  10   6  -4     1682.98     1628.93    120.54 o 
  11   6  -4      768.72      928.73    232.10 o 
  12   6  -4       94.85       67.54     28.84 o 
  13   6  -4      160.11      172.93     41.96 o 
  14   6  -4     1106.65     1041.53    162.10 o 
  15   6  -4       71.32       83.51     37.01 o 
  16   6  -4       24.12       33.08     34.14 o 
   1   7  -4     1283.42     1282.91     57.10 o 
   2   7  -4     1668.94     1527.41     66.89 o 
   3   7  -4     1291.90     1207.48     58.47 o 
   4   7  -4      490.98      483.69     32.29 o 
   5   7  -4     2454.09     2527.22    102.74 o 
   6   7  -4      149.51      107.86     19.63 o 
   7   7  -4       96.23       74.07     18.46 o 
   8   7  -4      746.49      645.12     59.82 o 
   9   7  -4     1111.66     1182.73    128.31 o 
  10   7  -4       65.14       -1.51     43.92 o 
  11   7  -4      155.43      206.84     78.59 o 
  12   7  -4       67.49       32.29     43.98 o 
  13   7  -4      382.19      329.92    107.89 o 
  14   7  -4       58.08       15.02     31.24 o 
  15   7  -4       66.11       60.73     38.52 o 
   0   8  -4     4370.97     4368.62    264.72 o 
   1   8  -4      457.16      486.07     39.17 o 
   2   8  -4      284.69      316.53     51.45 o 
   3   8  -4       45.76       64.09     16.46 o 
   4   8  -4      474.14      501.45     40.76 o 
   5   8  -4      261.54      282.03     27.34 o 
   6   8  -4      971.44     1136.83     66.26 o 
   7   8  -4      698.82      554.27     50.96 o 
   8   8  -4      764.29      760.55     60.79 o 
   9   8  -4      292.72      220.23     35.20 o 
  10   8  -4      427.58      466.25     63.25 o 
  11   8  -4       10.10       -9.90     36.02 o 
  12   8  -4       66.16       97.53     40.77 o 
  13   8  -4       87.22      116.17    111.99 o 
   1   9  -4      134.55      129.01     25.48 o 
   2   9  -4       13.74       38.92     19.34 o 
   3   9  -4       53.23       28.78     31.20 o 
   4   9  -4      409.61      375.02     43.55 o 
   5   9  -4     1063.07     1080.20     79.78 o 
   6   9  -4       25.16        8.46     19.75 o 
   7   9  -4        4.62       -7.32     18.38 o 
   8   9  -4      150.71       98.47     29.05 o 
   9   9  -4      959.28      934.65     73.31 o 
  10   9  -4       72.54       62.64     31.58 o 
  11   9  -4      137.70      160.68     46.93 o 
   0  10  -4     1777.45     2306.95    228.53 o 
   1  10  -4      124.46      105.08     30.70 o 
   2  10  -4       83.78      102.81     29.08 o 
   3  10  -4       46.86       33.88     25.78 o 
   4  10  -4     1418.09     1501.68    175.61 o 
   5  10  -4       11.05       -5.23     24.91 o 
   6  10  -4      180.89      243.97     43.64 o 
   7  10  -4       47.72       40.89     28.74 o 
   8  10  -4      211.08      254.05     48.69 o 
   1  11  -4      599.24      663.62     77.16 o 
   2  11  -4       66.01       99.92     40.11 o 
   3  11  -4      524.47      661.46     78.88 o 
   8   0  -3     5435.00     5400.31    420.57 o 
  10   0  -3     1448.20     1352.36    119.41 o 
  12   0  -3     1677.05     1816.67    163.27 o 
  14   0  -3     1004.15      987.92    112.51 o 
  16   0  -3     1555.60     1649.43    160.81 o 
  18   0  -3        7.09        8.42     34.03 o 
   0   1  -3     1153.54     1035.76     91.46 o 
   1   1  -3     4063.91     3728.86    153.40 o 
   2   1  -3      176.60      185.03     16.17 o 
   3   1  -3    36074.11    34035.40   2759.22 o 
   7   1  -3     1574.65     1185.53     76.62 o 
   8   1  -3     1269.52     1440.64    109.35 o 
   9   1  -3      167.71      195.22     25.05 o 
  10   1  -3      897.80      972.08     65.74 o 
  11   1  -3     1922.53     1640.67    110.98 o 
  12   1  -3       71.98       65.48     23.33 o 
  13   1  -3      419.91      482.93     47.85 o 
  14   1  -3      243.67      248.86     35.74 o 
  15   1  -3      277.91      302.81     40.23 o 
  16   1  -3        7.88       33.45     34.62 o 
  17   1  -3      617.61      710.74     74.04 o 
  18   1  -3        4.46        9.32     24.51 o 
  19   1  -3       34.78       36.57     25.46 o 
   1   2  -3     1565.80     1349.64     59.38 o 
   3   2  -3     2388.42     2438.91    119.09 o 
   4   2  -3     4377.07     4056.74    244.67 o 
   5   2  -3      190.62      199.53     31.69 o 
   6   2  -3     2063.43     1992.81    171.46 o 
   7   2  -3     1576.75     1534.98     87.10 o 
   8   2  -3     2507.64     2358.74    112.95 o 
   9   2  -3      428.07      478.37     34.15 o 
  10   2  -3      732.79      808.14     63.54 o 
  11   2  -3      313.58      393.08     41.41 o 
  12   2  -3     2546.48     2725.93    134.28 o 
  13   2  -3      178.17      193.01     34.65 o 
  14   2  -3      645.71      731.35     70.51 o 
  15   2  -3      120.81      139.15     33.10 o 
  16   2  -3      208.05      162.93     36.68 o 
  17   2  -3       47.14       28.58     29.77 o 
  18   2  -3      246.61      266.09     47.99 o 
  19   2  -3       10.49        9.66     56.67 o 
   0   3  -3     8362.60     8325.34    491.02 o 
   1   3  -3     4308.97     4512.34    185.84 o 
   2   3  -3      164.76      170.00     17.09 o 
   3   3  -3      315.36      191.97     21.84 o 
   4   3  -3      507.01      496.10     31.63 o 
   5   3  -3     2429.58     2234.00    120.67 o 
   6   3  -3      398.63      391.00     26.22 o 
   7   3  -3    14954.03    13825.88    656.22 o 
   8   3  -3       70.13       89.47     13.98 o 
   9   3  -3      363.16      389.36     30.02 o 
  10   3  -3      332.55      286.41     57.31 o 
  11   3  -3      950.99      892.44     73.73 o 
  12   3  -3       20.99       19.93     19.85 o 
  13   3  -3      350.16      364.16     48.03 o 
  14   3  -3        0.89      -19.59     19.07 o 
  15   3  -3      186.82      173.86     36.55 o 
  16   3  -3       59.89       56.31     29.27 o 
  17   3  -3      100.23       61.69     32.86 o 
  18   3  -3      128.03      150.35     50.06 o 
   1   4  -3     1865.66     1811.78     83.89 o 
   2   4  -3     3361.31     3352.16    150.87 o 
   3   4  -3     1033.86     1177.70     66.34 o 
   4   4  -3     1825.93     2029.69     90.48 o 
   5   4  -3     1543.35     1591.83     76.77 o 
   6   4  -3     4156.20     4423.76    178.11 o 
   7   4  -3      130.16      107.92     23.90 o 
   8   4  -3     1413.71     1472.57    260.52 o 
   9   4  -3      375.38      447.52     48.00 o 
  10   4  -3      317.81      290.39     40.68 o 
  11   4  -3       89.52       52.44     27.37 o 
  12   4  -3     1510.07     1414.04    106.13 o 
  13   4  -3       23.16       23.83     22.39 o 
  14   4  -3        4.47        1.41     21.93 o 
  15   4  -3       74.11       52.32     30.51 o 
  16   4  -3      687.23      654.33     74.88 o 
  17   4  -3      190.14      211.94     47.01 o 
  18   4  -3       93.90       28.09     81.23 o 
   0   5  -3       60.17       60.06     20.12 o 
   1   5  -3     5604.63     5546.65    239.39 o 
   2   5  -3      212.52      169.67     18.88 o 
   3   5  -3     3646.89     3524.70    148.31 o 
   4   5  -3       51.23       60.80     13.26 o 
   5   5  -3      340.23      370.99     28.21 o 
   6   5  -3      385.14      416.70     30.95 o 
   7   5  -3     3738.00     3744.74    175.28 o 
   8   5  -3      445.81      581.66     55.24 o 
   9   5  -3       85.69       93.70     26.86 o 
  10   5  -3       46.53       54.22     24.98 o 
  11   5  -3     1094.69      974.94    170.11 o 
  12   5  -3      214.95      206.28     39.53 o 
  13   5  -3      528.74      635.68    134.32 o 
  14   5  -3       87.13       78.95     34.98 o 
  15   5  -3      574.19      661.63     75.75 o 
  16   5  -3       75.66       72.08     32.83 o 
  17   5  -3      249.48      264.66     50.56 o 
   1   6  -3      213.27      205.46     19.01 o 
   2   6  -3     3959.09     3629.57    141.12 o 
   3   6  -3      397.87      477.09     31.04 o 
   4   6  -3      932.88      798.51     45.86 o 
   5   6  -3      477.18      494.72     35.01 o 
   6   6  -3     1931.72     1904.29     93.04 o 
   7   6  -3      225.06      266.49     38.07 o 
   8   6  -3      667.66      715.66     56.03 o 
   9   6  -3      268.68      345.82    118.71 o 
  10   6  -3     1187.87     1224.21    130.11 o 
  11   6  -3      612.67      736.50    169.59 o 
  12   6  -3      844.82      804.98     82.66 o 
  13   6  -3      198.28      211.65     43.58 o 
  14   6  -3       88.78      143.27     39.65 o 
  15   6  -3      121.62       76.20     33.69 o 
  16   6  -3      365.47      244.89     51.07 o 
   0   7  -3      213.85      169.15     62.63 o 
   1   7  -3      620.30      651.61     36.65 o 
   2   7  -3      145.03      150.02     26.04 o 
   3   7  -3     3161.75     3185.72    122.40 o 
   4   7  -3      190.88      176.04     20.36 o 
   5   7  -3      556.72      551.69     38.63 o 
   6   7  -3      363.56      355.88     33.84 o 
   7   7  -3      118.33      124.89     25.73 o 
   8   7  -3      519.75      465.14     75.45 o 
   9   7  -3      635.24      669.77     70.50 o 
  10   7  -3       46.27       42.32     67.31 o 
  11   7  -3      684.08      878.68     88.02 o 
  12   7  -3       27.56      -29.11     26.66 o 
  13   7  -3      181.90      185.63     48.24 o 
  14   7  -3        6.74      -25.65     28.26 o 
  15   7  -3       32.37       25.95     34.14 o 
   1   8  -3      353.26      403.74     34.68 o 
   2   8  -3     1801.35     1813.70     92.06 o 
   3   8  -3       21.07       32.47     15.08 o 
   4   8  -3      612.51      626.45     39.22 o 
   5   8  -3      425.85      527.25     41.29 o 
   6   8  -3     1874.22     2068.18    113.92 o 
   7   8  -3      238.23      176.50     30.04 o 
   8   8  -3     1713.12     1819.58    102.40 o 
   9   8  -3      109.82      109.56     29.46 o 
  10   8  -3      158.81      141.23     32.22 o 
  11   8  -3       16.22       45.16     30.86 o 
  12   8  -3       46.26       56.84     34.90 o 
  13   8  -3       76.37       33.59     58.83 o 
   0   9  -3       32.11       50.66     27.90 o 
   1   9  -3       91.31      102.07     23.42 o 
   2   9  -3       13.06       20.86     21.96 o 
   3   9  -3      625.28      692.14     58.33 o 
   4   9  -3      464.15      576.87     54.34 o 
   5   9  -3      550.28      586.17     56.60 o 
   6   9  -3       61.73       65.67     21.45 o 
   7   9  -3     1613.12     1729.71     92.53 o 
   8   9  -3       57.23       38.57     26.51 o 
   9   9  -3      212.55      287.96     39.35 o 
  10   9  -3       14.43       11.20     25.86 o 
  11   9  -3      965.01      890.04    223.39 o 
   1  10  -3      432.68      528.50     64.89 o 
   2  10  -3     1556.80     1432.25    215.02 o 
   3  10  -3        6.29      -31.60     21.07 o 
   4  10  -3      169.85      181.44     56.88 o 
   5  10  -3      114.64       54.75     28.00 o 
   6  10  -3      198.07      219.48     38.21 o 
   7  10  -3       53.99       54.89     33.21 o 
   8  10  -3      176.44      134.37     36.89 o 
   9  10  -3       22.20       -9.86     20.94 o 
   0  11  -3       89.31       87.83     57.78 o 
   1  11  -3      530.73      543.15     71.22 o 
   2  11  -3        1.90      -37.55     30.16 o 
   3  11  -3      512.44      630.34     77.72 o 
   4  11  -3       12.43       51.65     35.75 o 
   0   0  -2   126990.44   116955.02   9480.08 o 
   6   0  -2      124.49      201.51     27.48 o 
   8   0  -2     6767.59     6084.27    529.11 o 
  10   0  -2      905.50      911.44     92.86 o 
  12   0  -2      132.54      165.84     39.65 o 
  14   0  -2     2008.43     2374.32    207.48 o 
  16   0  -2      194.58       98.94     40.82 o 
  18   0  -2        0.16      -19.18     30.29 o 
   1   1  -2     3214.59     3316.67    159.71 o 
   2   1  -2      128.58      122.18     13.11 o 
   3   1  -2    13270.17    13528.50   1122.89 o 
   5   1  -2    11325.39    11981.29    885.35 o 
   6   1  -2     3569.57     3249.55    236.43 o 
   7   1  -2     3509.35     3620.50    271.45 o 
   8   1  -2      385.06      421.58     34.35 o 
   9   1  -2     2568.48     2516.35    162.45 o 
  10   1  -2      463.86      490.96     43.44 o 
  11   1  -2     1057.66     1012.27     68.59 o 
  12   1  -2      179.33      163.83     27.72 o 
  13   1  -2     1174.68     1267.70     96.08 o 
  14   1  -2      146.31      159.22     28.69 o 
  15   1  -2      384.02      412.24     45.20 o 
  16   1  -2       45.44       49.38     31.05 o 
  17   1  -2      277.63      335.70     73.51 o 
  18   1  -2        1.05      -19.15     20.22 o 
  19   1  -2      346.28      367.92     56.53 o 
   0   2  -2    18869.67    19459.16   1118.27 o 
   1   2  -2      495.63      470.53     24.12 o 
   2   2  -2    15363.28    16705.29    791.77 o 
   3   2  -2     2415.07     2273.75    113.13 o 
   4   2  -2     7354.65     7367.68    336.92 o 
   5   2  -2      681.39      710.46     38.44 o 
   6   2  -2      855.04      954.85     75.70 o 
   7   2  -2     1312.76     1619.05     84.00 o 
   8   2  -2     2097.24     2280.24    127.01 o 
   9   2  -2      128.17      136.88     23.41 o 
  10   2  -2     3482.12     3452.45    169.82 o 
  11   2  -2      840.62      861.17     54.67 o 
  12   2  -2      354.50      391.11     35.07 o 
  13   2  -2        9.18        3.29     14.18 o 
  14   2  -2     1705.82     1624.05    112.15 o 
  15   2  -2      195.36      192.28     74.62 o 
  16   2  -2       37.62       42.88     31.23 o 
  17   2  -2       21.76       29.35     26.53 o 
  18   2  -2      281.88      170.92     56.67 o 
  19   2  -2      132.71       90.85     32.60 o 
   1   3  -2     4550.14     4607.94    196.61 o 
   2   3  -2     7391.39     7585.69    377.66 o 
   3   3  -2      398.43      391.93     30.87 o 
   4   3  -2     3988.96     3961.70    167.42 o 
   5   3  -2     7562.51     6747.33    249.80 o 
   6   3  -2      102.56      108.66     19.77 o 
   7   3  -2      441.82      397.89     32.86 o 
   8   3  -2      132.83      193.23     18.31 o 
   9   3  -2     7462.56     6745.16    452.69 o 
  10   3  -2      250.22      203.50     32.65 o 
  11   3  -2       75.01       79.91     24.02 o 
  12   3  -2      117.62       92.17     27.63 o 
  13   3  -2      540.62      445.97     96.78 o 
  14   3  -2      285.33      252.92     46.43 o 
  15   3  -2      262.41      294.68     45.62 o 
  16   3  -2      320.32      311.25     82.40 o 
  17   3  -2       43.58       35.01     29.07 o 
  18   3  -2       37.58       24.50     26.77 o 
   0   4  -2     2201.54     1839.89    126.28 o 
   1   4  -2     1692.58     1873.07     83.91 o 
   2   4  -2      399.87      328.22     21.68 o 
   3   4  -2     1814.11     1786.13     82.22 o 
   4   4  -2    14612.85    15640.88    618.18 o 
   5   4  -2      124.33      131.13     15.74 o 
   6   4  -2     5742.53     5774.87    257.66 o 
   7   4  -2       13.66       24.20     13.41 o 
   8   4  -2     1274.32     1135.21     87.83 o 
   9   4  -2      531.76      598.63     56.87 o 
  10   4  -2     1331.51     1308.44     89.62 o 
  11   4  -2      479.67      504.91     89.71 o 
  12   4  -2      513.98      554.30     61.57 o 
  13   4  -2       38.32        5.11     33.86 o 
  14   4  -2      147.11      204.49     65.14 o 
  15   4  -2       48.44       43.53     28.18 o 
  16   4  -2      166.08      123.86     37.11 o 
  17   4  -2      147.77      171.48     42.80 o 
  18   4  -2      371.59      328.55     96.55 o 
   1   5  -2     4487.77     4472.66    174.27 o 
   2   5  -2     2004.94     1856.59     77.31 o 
   3   5  -2      550.26      619.95     54.73 o 
   4   5  -2      562.13      476.49     31.78 o 
   5   5  -2     1531.91     1334.28     82.99 o 
   6   5  -2      742.25      708.78     42.16 o 
   7   5  -2       22.78       -2.86     21.38 o 
   8   5  -2      187.99      197.64     28.42 o 
   9   5  -2     2291.54     2193.63    145.05 o 
  10   5  -2      643.61      630.58     86.84 o 
  11   5  -2      286.49      286.00     44.11 o 
  12   5  -2      103.98      136.59     34.20 o 
  13   5  -2     1082.39     1094.21     97.35 o 
  14   5  -2      185.99      182.07     39.42 o 
  15   5  -2      632.15      761.20     78.54 o 
  16   5  -2       36.00       22.68     50.88 o 
  17   5  -2       76.23       36.87     31.96 o 
   0   6  -2      863.60      752.04     45.02 o 
   1   6  -2      362.86      349.52     20.90 o 
   2   6  -2      489.43      546.52     30.94 o 
   3   6  -2      274.21      287.98     24.81 o 
   4   6  -2     3184.91     3216.74    137.16 o 
   5   6  -2       16.95       22.86     13.21 o 
   6   6  -2     1612.74     1499.30     76.25 o 
   7   6  -2      556.29      499.69     36.62 o 
   8   6  -2      736.32      768.44     54.76 o 
   9   6  -2      220.90      190.48     37.76 o 
  10   6  -2     1124.17     1225.94    104.78 o 
  11   6  -2      199.85      164.82     39.24 o 
  12   6  -2       72.38       80.19     32.76 o 
  13   6  -2      145.29      194.14     41.53 o 
  14   6  -2      761.35      807.36    125.20 o 
  15   6  -2      128.95       98.53     68.01 o 
  16   6  -2       19.38       20.80     36.78 o 
   1   7  -2     1058.84      981.93     72.42 o 
   2   7  -2     1501.82     1578.84     70.46 o 
   3   7  -2     1046.24     1069.21     51.92 o 
   4   7  -2       83.53       66.14     18.53 o 
   5   7  -2     4555.10     4983.12    204.89 o 
   6   7  -2      797.68      767.66     48.02 o 
   7   7  -2      419.68      471.61     42.65 o 
   8   7  -2      418.68      473.49     44.63 o 
   9   7  -2      852.15      832.54     64.88 o 
  10   7  -2       80.06       42.76     24.00 o 
  11   7  -2      142.86      100.31     34.73 o 
  12   7  -2       20.72       16.14     39.76 o 
  13   7  -2      295.98      290.89     52.86 o 
  14   7  -2        7.16      -15.75     28.88 o 
  15   7  -2       78.77        5.37     86.37 o 
   0   8  -2     4229.30     4147.58    261.78 o 
   1   8  -2      860.14      948.76     54.78 o 
   2   8  -2      203.97      177.59     25.04 o 
   3   8  -2       42.21       77.04     16.99 o 
   4   8  -2      297.85      272.41     30.38 o 
   5   8  -2     1032.81     1167.03     72.67 o 
   6   8  -2     1012.29     1001.71     70.91 o 
   7   8  -2       29.33       22.61     22.04 o 
   8   8  -2     1226.32     1321.00     85.25 o 
   9   8  -2      121.84      128.26     29.07 o 
  10   8  -2      386.66      458.70     49.31 o 
  11   8  -2       88.63       88.02     32.19 o 
  12   8  -2        2.34      -23.11     27.82 o 
  13   8  -2       30.33       48.22     37.08 o 
   1   9  -2      334.50      277.27     37.51 o 
   2   9  -2       68.24       80.93     26.05 o 
   3   9  -2      484.88      450.51     48.34 o 
   4   9  -2      405.37      415.98     75.43 o 
   5   9  -2     1187.21     1254.59     83.31 o 
   6   9  -2       48.51       -9.89     17.92 o 
   7   9  -2        4.96       11.65     21.03 o 
   8   9  -2       17.64      -26.27     25.10 o 
   9   9  -2      745.81      638.69     60.57 o 
  10   9  -2       78.05       28.49     25.46 o 
  11   9  -2      168.28      221.22     40.60 o 
   0  10  -2      833.14      761.03    114.50 o 
   1  10  -2      399.64      364.85     55.18 o 
   2  10  -2       52.70       40.76     32.83 o 
   3  10  -2       36.71       47.87     39.41 o 
   4  10  -2      812.76      862.81     75.62 o 
   5  10  -2       76.48       49.89     31.19 o 
   6  10  -2      119.33      173.09     37.89 o 
   7  10  -2      150.09      147.37     36.73 o 
   8  10  -2       58.98       72.09     32.00 o 
   9  10  -2       84.61       51.96     29.23 o 
   1  11  -2     1100.25     1063.67     99.04 o 
   2  11  -2        4.89       32.72     46.49 o 
   3  11  -2      540.52      547.89     71.62 o 
   4  11  -2        2.88       14.24     32.06 o 
   4   0  -1      494.93      485.72     46.78 o 
   6   0  -1     1320.61     1623.11    137.54 o 
   8   0  -1     5118.78     4605.01    363.50 o 
  10   0  -1      371.83      419.87     52.75 o 
  12   0  -1     1800.88     1940.65    168.77 o 
  14   0  -1      858.66      853.43     96.37 o 
  16   0  -1     1181.88     1128.39    120.70 o 
  18   0  -1        7.83       36.61     39.06 o 
   0   1  -1     4162.67     4286.21    249.92 o 
   1   1  -1     1319.15     1359.82     65.38 o 
   2   1  -1     7561.38     7337.12    348.40 o 
   3   1  -1     7219.55     7092.72    326.88 o 
   4   1  -1    22313.58    21458.02   1180.63 o 
   5   1  -1     1140.37     1170.58     72.98 o 
   6   1  -1     1338.36     1324.04     78.91 o 
   7   1  -1       62.89       24.05     27.78 o 
   8   1  -1       72.93       88.56     22.16 o 
   9   1  -1       62.76       64.34     16.43 o 
  10   1  -1      717.18      918.16     79.35 o 
  11   1  -1     2130.30     2318.95    176.02 o 
  12   1  -1      634.19      670.79     54.88 o 
  13   1  -1     1119.03      955.57     74.07 o 
  14   1  -1       28.14       14.16     16.91 o 
  15   1  -1      279.23      222.18     29.32 o 
  16   1  -1        8.35       33.35     22.13 o 
  17   1  -1     1179.09     1060.79     89.57 o 
  18   1  -1       19.40       -3.96     24.30 o 
  19   1  -1       42.02       59.77     31.36 o 
   1   2  -1     1340.54     1252.16     63.85 o 
   2   2  -1     6811.70     7031.19    334.00 o 
   3   2  -1     3686.13     3671.02    152.48 o 
   4   2  -1     2881.88     3264.21    136.39 o 
   5   2  -1      227.82      249.62     18.27 o 
   6   2  -1     1234.53     1031.06     57.75 o 
   7   2  -1       61.40       72.36     12.02 o 
   8   2  -1     3810.25     3727.79    177.86 o 
   9   2  -1      122.06      119.40     16.07 o 
  10   2  -1     1512.73     1581.96     79.69 o 
  11   2  -1      103.26       85.70     16.76 o 
  12   2  -1     6483.30     6620.99    303.39 o 
  13   2  -1       22.63       21.15     15.83 o 
  14   2  -1       96.68      112.96     56.49 o 
  15   2  -1      204.73      220.94     37.83 o 
  16   2  -1      344.59      383.57    117.89 o 
  17   2  -1       13.00       -1.04     21.93 o 
  18   2  -1       66.32       31.21     28.89 o 
  19   2  -1       12.70       -6.02     33.22 o 
   0   3  -1       14.99        3.03      9.47 o 
   1   3  -1     1906.06     1928.96     82.76 o 
   2   3  -1     9540.89    10069.04    410.67 o 
   3   3  -1     1908.50     2100.06     84.82 o 
   4   3  -1     1672.35     1730.81     80.90 o 
   5   3  -1      283.66      289.27     25.98 o 
   6   3  -1      314.43      340.10     21.41 o 
   7   3  -1    11760.62    11171.31    528.38 o 
   8   3  -1       45.80       30.69     10.82 o 
   9   3  -1      363.10      360.21     28.86 o 
  10   3  -1      319.52      327.40     40.49 o 
  11   3  -1       70.96       19.39     67.66 o 
  12   3  -1       43.54       53.34     22.41 o 
  13   3  -1      229.82      231.01     79.06 o 
  14   3  -1        7.49       10.89     20.23 o 
  15   3  -1      177.30      119.44     32.55 o 
  16   3  -1        4.21      -19.76     23.03 o 
  17   3  -1      338.39      428.65     88.13 o 
  18   3  -1       24.58       -0.10     25.56 o 
   1   4  -1     2415.61     2373.55     85.40 o 
   2   4  -1     6363.60     5661.87    236.74 o 
   3   4  -1     2984.55     3073.41    135.33 o 
   4   4  -1     4401.76     4624.72    210.09 o 
   5   4  -1      350.44      327.67     24.37 o 
   6   4  -1     6611.91     6868.00    329.09 o 
   7   4  -1       89.40       75.68     23.76 o 
   8   4  -1     2485.02     2391.68    155.61 o 
   9   4  -1      624.97      682.91     62.86 o 
  10   4  -1      686.53      686.93     63.16 o 
  11   4  -1      365.78      390.79     47.43 o 
  12   4  -1      611.17      589.27     60.08 o 
  13   4  -1       83.33       77.75     26.58 o 
  14   4  -1       36.87       13.14     21.19 o 
  15   4  -1       23.04      -32.10     21.40 o 
  16   4  -1       96.87       80.66     81.75 o 
  17   4  -1       47.27       56.70     30.90 o 
  18   4  -1       45.41        9.38     26.21 o 
   0   5  -1     2828.19     2832.49    141.61 o 
   1   5  -1     1818.14     1775.12     64.69 o 
   2   5  -1       49.50       30.49      7.90 o 
   3   5  -1      122.91      155.25     11.61 o 
   4   5  -1      191.79      162.64     25.79 o 
   5   5  -1     1252.71     1247.31     61.12 o 
   6   5  -1      373.98      435.89     32.09 o 
   7   5  -1     6166.86     6230.85    301.65 o 
   8   5  -1      149.28      144.40     24.69 o 
   9   5  -1      297.47      218.59     44.68 o 
  10   5  -1      380.75      330.16     90.41 o 
  11   5  -1     1041.28     1030.50     87.50 o 
  12   5  -1      227.94      233.27     41.94 o 
  13   5  -1      858.32      966.99    151.34 o 
  14   5  -1       10.49        0.24     37.48 o 
  15   5  -1      404.90      398.87     58.36 o 
  16   5  -1      688.66      684.96     81.01 o 
  17   5  -1      291.32      211.67     50.64 o 
   1   6  -1     1023.57     1050.76     43.06 o 
   2   6  -1      544.51      545.59     39.01 o 
   3   6  -1      385.95      423.51     31.45 o 
   4   6  -1     1119.17     1219.04     59.53 o 
   5   6  -1      416.18      414.05     32.11 o 
   6   6  -1     1661.48     1545.80     78.42 o 
   7   6  -1       15.31       12.13     14.40 o 
   8   6  -1     1092.41     1015.72    103.88 o 
   9   6  -1      642.92      600.70     50.20 o 
  10   6  -1      315.59      307.40     45.63 o 
  11   6  -1      691.07      745.48    143.56 o 
  12   6  -1     1332.62     1723.75    196.43 o 
  13   6  -1       47.70       14.28     26.23 o 
  14   6  -1        4.47       18.54     42.45 o 
  15   6  -1       89.99       91.33     53.16 o 
  16   6  -1     1013.05     1011.02    102.37 o 
   0   7  -1       42.08       79.64     25.29 o 
   1   7  -1      655.22      687.70     37.99 o 
   2   7  -1      112.64      119.58     18.25 o 
   3   7  -1     6140.56     6037.83    229.17 o 
   4   7  -1       32.98       35.00     17.39 o 
   5   7  -1      253.49      257.82     32.35 o 
   6   7  -1      381.78      382.49     39.45 o 
   7   7  -1     1019.09     1068.17     95.07 o 
   8   7  -1       62.29       55.63     22.29 o 
   9   7  -1      191.23      183.50     31.00 o 
  10   7  -1      100.31       71.77     34.17 o 
  11   7  -1     1227.58     1200.00    156.08 o 
  12   7  -1       87.23        2.67     28.20 o 
  13   7  -1      138.35      202.97     45.01 o 
  14   7  -1       10.65        8.08     27.65 o 
  15   7  -1       49.82       60.12     35.19 o 
   1   8  -1      391.00      401.74     44.43 o 
   2   8  -1     1639.79     1525.04     93.77 o 
   3   8  -1     1635.63     1659.66     97.87 o 
   4   8  -1      191.53      186.11     25.09 o 
   5   8  -1      260.82      161.19     28.44 o 
   6   8  -1     1508.55     1509.12    112.90 o 
   7   8  -1        9.01        0.39     17.43 o 
   8   8  -1     2142.90     2139.92    120.60 o 
   9   8  -1       16.95       15.72     22.14 o 
  10   8  -1      133.97       86.88     39.07 o 
  11   8  -1      121.17      127.42     30.52 o 
  12   8  -1       25.57       67.63     47.72 o 
  13   8  -1       48.20       45.02     33.79 o 
   0   9  -1       46.99       54.27     42.92 o 
   1   9  -1      729.58      830.99     80.35 o 
   2   9  -1      111.33       68.73     25.41 o 
   3   9  -1     2326.91     2426.52    160.10 o 
   4   9  -1       62.84       38.95     29.83 o 
   5   9  -1      229.60      283.71     38.55 o 
   6   9  -1      157.65      160.75     32.61 o 
   7   9  -1      747.97      739.59    120.27 o 
   8   9  -1        4.05      -19.33     21.74 o 
   9   9  -1       54.60       23.40     24.50 o 
  10   9  -1       16.88       -4.90     25.12 o 
  11   9  -1      290.35      274.45     65.54 o 
  12   9  -1       70.48        1.02     38.13 o 
   1  10  -1      179.43      165.24     68.48 o 
   2  10  -1     1326.72     1194.22    120.58 o 
   3  10  -1       90.13      121.86     39.31 o 
   4  10  -1      128.43       95.01     44.68 o 
   5  10  -1       52.81       37.95     32.41 o 
   6  10  -1      265.69      286.27     45.29 o 
   7  10  -1      810.89      915.13     80.09 o 
   8  10  -1       38.73       41.10     36.11 o 
   9  10  -1       16.33        5.00     33.50 o 
   0  11  -1       65.79       42.22     49.94 o 
   1  11  -1      851.37      870.58     91.29 o 
   2  11  -1        1.74       -5.31     31.52 o 
   3  11  -1      361.57      306.63    103.27 o 
   4  11  -1        6.57       50.18     35.55 o 
   5  11  -1      122.50      206.57     48.70 o 
   2   0   0     1270.94     1432.36    116.60 o 
   4   0   0     4275.35     4451.92    355.90 o 
   6   0   0      913.93     1036.11     93.92 o 
   8   0   0     2299.49     2142.51    183.27 o 
  10   0   0     1383.03     1445.69    133.33 o 
  12   0   0       87.86      138.59     36.84 o 
  14   0   0     1760.88     1517.03    146.31 o 
  16   0   0       38.25       32.86     32.51 o 
  18   0   0        2.63       19.77     33.80 o 
   1   1   0     1099.96     1245.67     52.12 o 
   2   1   0      789.66      902.77     46.12 o 
   3   1   0       93.39      167.45     11.87 o 
   4   1   0    33452.97    32358.59   1480.51 o 
   5   1   0    12191.58    11758.91    542.49 o 
   6   1   0      653.28      559.38     40.68 o 
   7   1   0        3.82        4.59     16.32 o 
   8   1   0        0.07        5.60      9.97 o 
   9   1   0     1691.56     1611.21    176.49 o 
  10   1   0       10.03      -13.75      9.63 o 
  11   1   0      507.05      407.16     60.93 o 
  12   1   0      119.31      108.10     22.08 o 
  13   1   0     2415.14     2082.92    134.01 o 
  14   1   0       59.70       32.59     17.27 o 
  15   1   0      247.28      315.16     34.69 o 
  16   1   0        0.69       -3.53     16.31 o 
  17   1   0      336.62      329.08     48.40 o 
  18   1   0        6.43       -6.51     24.39 o 
  19   1   0      501.14      508.42     65.22 o 
   0   2   0     4426.89     4829.54    276.03 o 
   1   2   0     4446.16     4752.51    194.41 o 
   2   2   0      702.38      656.33     37.03 o 
   3   2   0      505.47      460.34     24.88 o 
   4   2   0    11423.82    11419.85    458.90 o 
   5   2   0      210.14      208.42     17.13 o 
   6   2   0      563.08      462.47     45.24 o 
   7   2   0        6.68        9.42      7.62 o 
   8   2   0     2277.44     1977.02    121.77 o 
   9   2   0     1425.12     1306.03     70.35 o 
  10   2   0     5622.41     5129.16    244.23 o 
  11   2   0        0.74      -10.63     11.24 o 
  12   2   0      549.77      557.41     42.51 o 
  13   2   0        6.02       -0.56     14.00 o 
  14   2   0     1176.86     1343.55    101.11 o 
  15   2   0      249.28      181.03     34.62 o 
  16   2   0        4.19      -11.65     25.85 o 
  17   2   0        4.13      -19.50     21.38 o 
  18   2   0       74.83       52.69     29.67 o 
  19   2   0      200.38      153.31     42.47 o 
   1   3   0     1077.53     1177.01     46.63 o 
   2   3   0      224.76      222.31     16.22 o 
   3   3   0     1398.79     1188.52     77.84 o 
   4   3   0     6950.31     7709.18    317.11 o 
   5   3   0     2351.06     2397.37    102.73 o 
   6   3   0      212.47      245.46     21.29 o 
   7   3   0        1.67        1.65      8.65 o 
   8   3   0        2.66       -3.70      8.78 o 
   9   3   0     8145.94     8205.54    385.23 o 
  10   3   0       34.79       52.87     15.00 o 
  11   3   0       13.51       17.79     18.44 o 
  12   3   0       18.16       14.25     38.77 o 
  13   3   0      294.58      327.57    127.13 o 
  14   3   0      480.44      541.76     58.67 o 
  15   3   0      346.54      362.24     49.60 o 
  16   3   0        0.64        1.72     29.82 o 
  17   3   0      167.11      162.24     39.22 o 
  18   3   0        9.20       50.20     32.29 o 
   0   4   0      165.80      268.98     34.26 o 
   1   4   0     2917.07     3215.84    120.33 o 
   2   4   0       26.30       37.95      7.09 o 
   3   4   0      936.86      991.38     48.32 o 
   4   4   0    20101.12    20374.06    821.33 o 
   5   4   0       21.66       -1.32     10.03 o 
   6   4   0     3897.24     4079.04    201.65 o 
   7   4   0       47.92       27.78     13.92 o 
   8   4   0     2007.77     1919.31    130.04 o 
   9   4   0     2286.43     2442.04    158.20 o 
  10   4   0     4040.81     4085.15    362.80 o 
  11   4   0      138.68      141.96     46.90 o 
  12   4   0        9.58       13.81     20.81 o 
  13   4   0      229.34      254.21     41.60 o 
  14   4   0      337.99      349.51     59.94 o 
  15   4   0        1.14        1.58     21.14 o 
  16   4   0        9.75       16.84     25.58 o 
  17   4   0        5.11      -19.00     23.07 o 
  18   4   0      281.83      332.01     57.27 o 
   1   5   0     2727.91     2768.21     95.94 o 
   2   5   0       11.17       14.62      7.65 o 
   3   5   0       21.72       21.49      7.93 o 
   4   5   0       67.84       76.76     14.17 o 
   5   5   0     4938.61     4769.99    201.04 o 
   6   5   0        2.77       -3.73     11.50 o 
   7   5   0       30.89       48.00     22.17 o 
   8   5   0      381.36      392.15     37.57 o 
   9   5   0     7003.92     7212.53    352.31 o 
  10   5   0      641.34      545.79     58.78 o 
  11   5   0      170.36      187.10     37.25 o 
  12   5   0       75.89       72.14     28.69 o 
  13   5   0     1346.42     1402.68    136.78 o 
  14   5   0     1128.67     1281.05    214.20 o 
  15   5   0      497.96      449.25    138.53 o 
  16   5   0        3.56       -0.08     25.71 o 
  17   5   0       42.89       46.72     32.81 o 
   0   6   0     4547.19     4235.27    206.63 o 
   1   6   0     2888.31     3097.11    108.80 o 
   2   6   0      137.09      119.23     17.21 o 
   3   6   0        1.90       -9.97     12.23 o 
   4   6   0     4617.71     4449.13    190.53 o 
   5   6   0     3286.06     3629.29    158.57 o 
   6   6   0      539.98      505.89     35.51 o 
   7   6   0        0.34       -7.94     14.62 o 
   8   6   0      500.54      455.88     43.89 o 
   9   6   0      140.20      200.09     32.42 o 
  10   6   0       78.24       38.38     21.63 o 
  11   6   0       41.23        3.68     30.99 o 
  12   6   0      110.86       89.19     60.64 o 
  13   6   0      107.04      121.87     34.84 o 
  14   6   0      501.36      482.71     64.82 o 
  15   6   0      114.57       71.64     52.57 o 
  16   6   0       26.20       -5.28     25.83 o 
   1   7   0      651.39      703.33     37.85 o 
   2   7   0        0.14       -2.27     11.27 o 
   3   7   0     1453.29     1386.49     69.33 o 
   4   7   0      312.26      288.64     34.60 o 
   5   7   0     3786.43     3805.22    194.14 o 
   6   7   0      102.75       88.31     30.57 o 
   7   7   0       25.20        4.34     39.25 o 
   8   7   0       32.76       41.85     20.33 o 
   9   7   0      116.35      114.44     26.26 o 
  10   7   0       50.54       84.65     25.35 o 
  11   7   0      233.31      185.76     79.30 o 
  12   7   0       11.14       -8.56     23.68 o 
  13   7   0      118.30      134.09     39.82 o 
  14   7   0        0.45        2.32     28.21 o 
  15   7   0       67.16       33.13     33.60 o 
   0   8   0     2896.06     3075.24    198.47 o 
   1   8   0      888.44      926.09    109.97 o 
   2   8   0       80.84       76.45     24.87 o 
   3   8   0      546.98      551.55     75.59 o 
   4   8   0      154.08      145.41     46.90 o 
   5   8   0     2124.18     1951.17    109.84 o 
   6   8   0     1153.99     1172.18    103.20 o 
   7   8   0       20.84       36.94     24.47 o 
   8   8   0     1965.72     1895.83    110.59 o 
   9   8   0       11.14       -2.28     18.51 o 
  10   8   0      296.36      265.00     60.15 o 
  11   8   0       62.01        6.47     27.01 o 
  12   8   0        3.04       21.03     33.39 o 
  13   8   0       78.89       59.49     63.33 o 
   1   9   0     1281.99     1256.06    104.65 o 
   2   9   0        8.91       20.19     26.57 o 
   3   9   0      459.87      531.08     50.72 o 
   4   9   0      282.63      328.11     42.12 o 
   5   9   0     1950.41     1969.44    116.26 o 
   6   9   0       43.43       45.85     32.09 o 
   7   9   0        1.24        8.71     25.04 o 
   8   9   0       38.37       19.61     20.82 o 
   9   9   0      723.11      685.46     61.30 o 
  10   9   0        6.18       -4.03     21.18 o 
  11   9   0      116.91       49.79     27.36 o 
  12   9   0       18.83      -32.84     31.57 o 
   0  10   0      262.68      296.83     75.55 o 
   1  10   0        3.80        0.75     30.25 o 
   2  10   0       32.30       27.59     30.56 o 
   3  10   0      129.04      156.75     39.47 o 
   4  10   0      291.52      215.71     46.08 o 
   5  10   0      233.80      215.40     46.65 o 
   6  10   0       92.38      141.60     44.19 o 
   7  10   0       12.59      -18.14     32.19 o 
   8  10   0        2.21       -3.75     52.05 o 
   9  10   0      157.80      154.31     62.92 o 
   1  11   0     1273.28     1442.31    124.12 o 
   2  11   0        1.46       -4.64     29.48 o 
   3  11   0      101.38      157.79     47.90 o 
   4  11   0        1.65       34.74     34.00 o 
   5  11   0      208.61      139.90     45.12 o 
   2   0   1    40032.22    38010.58   2100.13 o 
   4   0   1      525.64      489.46     47.02 o 
   6   0   1     1317.80     1598.55    137.42 o 
   8   0   1     4606.99     4299.41    361.28 o 
  10   0   1      290.90      291.45     45.61 o 
  12   0   1     1837.29     1709.07    166.31 o 
  14   0   1      849.73      872.26     98.71 o 
  16   0   1     1164.82     1107.57    122.34 o 
  18   0   1        6.49        0.23     30.64 o 
   0   1   1     4150.37     4280.50    198.87 o 
   1   1   1     1125.95     1296.66     49.79 o 
   2   1   1     7561.60     7380.80    263.79 o 
   3   1   1     6982.56     7073.78    285.32 o 
   4   1   1    22303.10    21195.28    976.52 o 
   5   1   1     1220.90     1206.05     61.00 o 
   6   1   1     1342.76     1236.71     65.46 o 
   7   1   1       48.55       30.23      9.65 o 
   8   1   1       72.62       60.27     14.45 o 
   9   1   1       58.40       53.55     16.08 o 
  10   1   1      722.29      798.81     60.72 o 
  11   1   1     2218.81     2037.84    134.22 o 
  12   1   1      634.19      683.73     46.86 o 
  13   1   1     1115.38     1032.12     78.70 o 
  14   1   1       28.69        1.79     14.98 o 
  15   1   1      275.10      286.22     46.04 o 
  16   1   1        8.56       53.62     20.26 o 
  17   1   1     1166.82     1071.39     92.22 o 
  18   1   1       19.44       43.07     28.04 o 
  19   1   1       45.92       46.38     45.20 o 
   1   2   1     1336.53     1270.31     40.27 o 
   2   2   1     6640.30     7004.52    231.51 o 
   3   2   1     3686.78     3661.15    150.76 o 
   4   2   1     3094.00     3318.46    136.46 o 
   5   2   1      222.21      254.28     18.91 o 
   6   2   1     1054.55      930.86     52.70 o 
   7   2   1       61.10       61.65     12.08 o 
   8   2   1     4106.90     3638.49    177.25 o 
   9   2   1      120.24      137.50     23.59 o 
  10   2   1     1501.41     1324.87     77.22 o 
  11   2   1      106.12      127.26     19.04 o 
  12   2   1     6477.22     6093.85    301.37 o 
  13   2   1       22.52        8.69     21.19 o 
  14   2   1       93.80       48.35     22.82 o 
  15   2   1      204.28      160.87     35.27 o 
  16   2   1      357.19      415.65    121.46 o 
  17   2   1       12.90       -1.34     22.93 o 
  18   2   1       85.53       44.91     46.02 o 
  19   2   1       12.29      -11.38     23.43 o 
   0   3   1       15.69        0.06      9.11 o 
   1   3   1     1866.27     1916.38     71.76 o 
   2   3   1     9551.51    10140.60    364.63 o 
   3   3   1     1724.95     1842.03     73.62 o 
   4   3   1     1679.68     1921.21     79.76 o 
   5   3   1      328.85      383.72     21.80 o 
   6   3   1      314.84      360.86     22.52 o 
   7   3   1    11697.69    11637.68    529.55 o 
   8   3   1       45.89       37.69     11.92 o 
   9   3   1      355.91      363.93     29.67 o 
  10   3   1      328.99      328.56     29.75 o 
  11   3   1       57.37       39.96     19.39 o 
  12   3   1       44.97       32.36     21.46 o 
  13   3   1      251.27      227.24     37.07 o 
  14   3   1        8.35       -4.44     17.35 o 
  15   3   1      218.93      139.97     33.33 o 
  16   3   1        3.58       11.49     23.83 o 
  17   3   1      347.71      412.38     57.77 o 
  18   3   1       24.43      -18.66     25.34 o 
   1   4   1     2398.78     2603.80     93.89 o 
   2   4   1     6278.67     5747.44    190.03 o 
   3   4   1     2983.14     3233.28    119.42 o 
   4   4   1     4513.16     4504.57    190.08 o 
   5   4   1      337.29      342.74     29.33 o 
   6   4   1     6357.10     6791.27    285.83 o 
   7   4   1       90.98      116.13     21.56 o 
   8   4   1     2451.69     2469.44    129.00 o 
   9   4   1      634.58      698.14     63.35 o 
  10   4   1      681.53      638.99     63.05 o 
  11   4   1      366.89      325.64     43.33 o 
  12   4   1      569.39      512.26     57.87 o 
  13   4   1       83.07       93.95     28.07 o 
  14   4   1       38.88        3.77     21.18 o 
  15   4   1       26.29        7.48     45.03 o 
  16   4   1      100.66      144.75     41.81 o 
  17   4   1       48.44       17.53     56.02 o 
  18   4   1       43.34       30.90     31.54 o 
   0   5   1     2870.11     2952.41    141.92 o 
   1   5   1     1707.72     1781.09     70.82 o 
   2   5   1       47.34       23.14      7.68 o 
   3   5   1       37.80       22.83     12.02 o 
   4   5   1      198.09      218.29     19.63 o 
   5   5   1     1150.44     1175.24     63.69 o 
   6   5   1      364.78      377.01     37.85 o 
   7   5   1     6171.04     6205.37    302.13 o 
   8   5   1      149.15      203.41     28.46 o 
   9   5   1      306.66      316.44     34.78 o 
  10   5   1      367.97      306.87     84.38 o 
  11   5   1     1038.17      987.22     83.98 o 
  12   5   1      227.73      272.59     63.04 o 
  13   5   1      786.82      593.42    130.81 o 
  14   5   1       10.82       11.91     23.65 o 
  15   5   1      414.64      400.45     57.60 o 
  16   5   1      687.82      826.84     85.96 o 
  17   5   1      276.64      207.87     46.78 o 
   1   6   1     1026.60     1124.71     53.16 o 
   2   6   1      673.95      627.15     38.27 o 
   3   6   1      384.33      462.72     36.12 o 
   4   6   1     1037.68     1124.22     86.62 o 
   5   6   1      398.13      341.29     35.35 o 
   6   6   1     1748.56     1714.14     93.84 o 
   7   6   1       15.23       10.63     15.46 o 
   8   6   1     1068.18     1090.42     75.74 o 
   9   6   1      628.24      504.98     47.72 o 
  10   6   1      248.07      174.24     61.92 o 
  11   6   1      691.44      634.88     70.13 o 
  12   6   1     1363.01     1330.60    114.78 o 
  13   6   1       47.95       78.38     38.01 o 
  14   6   1        4.61       12.69     26.26 o 
  15   6   1       95.17      132.58     42.28 o 
  16   6   1     1014.26     1203.66    109.83 o 
   0   7   1       48.46       57.18     23.48 o 
   1   7   1      721.56      711.58     37.16 o 
   2   7   1      115.54       99.91     17.74 o 
   3   7   1     6182.68     6041.51    295.50 o 
   4   7   1       31.50       59.48     28.88 o 
   5   7   1      272.85      230.43     45.75 o 
   6   7   1      394.78      387.01     67.92 o 
   7   7   1     1070.96     1070.38     96.26 o 
   8   7   1       63.24       49.02     21.54 o 
   9   7   1      221.79      207.20     39.85 o 
  10   7   1      106.45       65.59     23.60 o 
  11   7   1     1235.25     1203.43    103.18 o 
  12   7   1       85.33      100.02     34.82 o 
  13   7   1      171.92      229.61     88.36 o 
  14   7   1        9.26      -23.70     27.17 o 
  15   7   1       57.06       75.21     39.20 o 
   1   8   1      384.76      332.73     68.13 o 
   2   8   1     1601.38     1594.15     93.86 o 
   3   8   1     1634.66     1595.98    130.86 o 
   4   8   1      136.38      131.28     26.09 o 
   5   8   1      276.63      245.69     31.40 o 
   6   8   1     1539.87     1390.62    115.70 o 
   7   8   1        9.59       44.51     30.94 o 
   8   8   1     2160.99     2009.28    187.07 o 
   9   8   1       17.04       12.87     20.22 o 
  10   8   1      165.12      185.27     37.74 o 
  11   8   1      120.72      102.03     39.02 o 
  12   8   1        4.27       15.23     27.79 o 
  13   8   1       48.32       85.97     58.30 o 
   0   9   1       39.67       62.92     42.22 o 
   1   9   1      723.30      739.89     79.03 o 
   2   9   1      111.32       67.33     31.71 o 
   3   9   1     2289.75     2176.98    161.30 o 
   4   9   1       57.75       53.21     32.44 o 
   5   9   1      254.59      186.55     41.63 o 
   6   9   1      158.21      124.56     39.23 o 
   7   9   1      722.17      630.95     79.73 o 
   8   9   1        4.15        3.45     22.82 o 
   9   9   1       45.06       55.08     26.68 o 
  10   9   1       21.89       43.71     25.91 o 
  11   9   1      282.11      248.52     41.33 o 
  12   9   1       73.25       81.04     41.17 o 
   1  10   1      167.43      150.77     39.28 o 
   2  10   1     1341.10     1280.82    111.52 o 
   3  10   1       90.49       72.30     34.35 o 
   4  10   1      118.74       61.65     34.41 o 
   5  10   1       53.44       17.52     40.29 o 
   6  10   1      274.71      301.63     56.05 o 
   7  10   1      808.92      884.03     94.55 o 
   8  10   1        8.43      -40.70     27.85 o 
   9  10   1       19.30       23.34     37.05 o 
   0  11   1       62.64       85.96     50.88 o 
   1  11   1      849.05      906.01    147.95 o 
   2  11   1        1.88       11.70     32.52 o 
   3  11   1      415.06      389.49     65.47 o 
   4  11   1        7.47       33.29     44.74 o 
   5  11   1      101.18       66.81     38.61 o 
   0   0   2   126822.74   116551.86   9123.95 o 
   2   0   2     3621.29     3293.59    186.74 o 
   4   0   2      332.92      329.58     27.11 o 
   6   0   2      119.55      118.13     25.50 o 
   8   0   2     7443.86     7172.66    533.08 o 
  10   0   2     1036.54      933.66     92.98 o 
  12   0   2      113.54      112.63     34.03 o 
  14   0   2     2040.99     2120.06    203.04 o 
  16   0   2      212.19      300.11     56.72 o 
  18   0   2        7.86        6.73     24.77 o 
   1   1   2     3430.84     3367.49    110.42 o 
   2   1   2      128.02      120.27      7.18 o 
   3   1   2    13904.80    13803.32    487.14 o 
   4   1   2    11290.07    10000.58    355.38 o 
   5   1   2    11256.49    10970.79    518.52 o 
   6   1   2     3573.68     3571.85    164.60 o 
   7   1   2     3523.65     3425.14    165.92 o 
   8   1   2      388.87      362.87     28.22 o 
   9   1   2     2558.69     2524.96    144.61 o 
  10   1   2      462.63      500.90     36.51 o 
  11   1   2      926.82      902.16     59.99 o 
  12   1   2      181.45      166.07     22.81 o 
  13   1   2     1156.81     1107.81     70.31 o 
  14   1   2      145.82      135.80     24.15 o 
  15   1   2      367.36      326.80     43.36 o 
  16   1   2       45.86       17.61     24.63 o 
  17   1   2      278.40      235.54     42.46 o 
  18   1   2        1.01       46.30     26.14 o 
  19   1   2      337.27      410.48     56.75 o 
   0   2   2    18716.76    19388.64    889.74 o 
   1   2   2      491.76      479.08     18.91 o 
   2   2   2    15821.66    16870.34    659.35 o 
   3   2   2     2414.67     2292.60     77.83 o 
   4   2   2     6994.04     6873.21    254.76 o 
   5   2   2      682.15      688.83     34.57 o 
   6   2   2     1036.06     1023.65     52.69 o 
   7   2   2     1301.43     1361.43     75.54 o 
   8   2   2     1935.23     1949.27    105.53 o 
   9   2   2      127.33      121.81     17.18 o 
  10   2   2     3525.86     3449.02    169.68 o 
  11   2   2      843.61      879.07     55.19 o 
  12   2   2      343.85      361.15     34.40 o 
  13   2   2       10.37       25.70     16.05 o 
  14   2   2     1707.18     1435.59    107.60 o 
  15   2   2      195.84      130.28     79.18 o 
  16   2   2       46.36       51.40     26.36 o 
  17   2   2       21.15        5.41     23.97 o 
  18   2   2      252.77      275.18     46.81 o 
  19   2   2      132.81      129.39     38.23 o 
   1   3   2     4727.48     4778.37    155.40 o 
   2   3   2     7433.24     8102.92    241.51 o 
   3   3   2      552.03      559.12     27.23 o 
   4   3   2     3988.16     4045.58    199.87 o 
   5   3   2     7360.76     6956.70    279.36 o 
   6   3   2      104.39      136.29     13.91 o 
   7   3   2      446.92      449.25     27.58 o 
   8   3   2      129.39      125.01     17.92 o 
   9   3   2     7474.42     6672.71    314.14 o 
  10   3   2      247.60      268.90     26.27 o 
  11   3   2       73.41       17.17     18.17 o 
  12   3   2      112.75      115.04     28.36 o 
  13   3   2      529.94      583.55     59.33 o 
  14   3   2      285.68      293.53    114.85 o 
  15   3   2      219.94      180.38     37.73 o 
  16   3   2      317.49      351.18     51.50 o 
  17   3   2       46.30       41.52     28.20 o 
  18   3   2       35.57       14.29     28.72 o 
   0   4   2     2373.18     2167.57    156.89 o 
   1   4   2     1677.80     1885.16     60.89 o 
   2   4   2      362.54      317.83     14.70 o 
   3   4   2     1788.45     1884.03     72.24 o 
   4   4   2    14420.43    15030.94    811.86 o 
   5   4   2      126.51      132.02     17.05 o 
   6   4   2     6262.38     6542.83    255.21 o 
   7   4   2       15.81        1.22      8.68 o 
   8   4   2     1253.82     1216.28     70.78 o 
   9   4   2      533.90      632.15     58.60 o 
  10   4   2     1302.83     1050.19     87.24 o 
  11   4   2      482.76      400.75     59.53 o 
  12   4   2      572.33      701.53     94.62 o 
  13   4   2       42.70        6.77     20.75 o 
  14   4   2      146.82      153.91     48.54 o 
  15   4   2       46.90       42.39     26.63 o 
  16   4   2      148.68      170.18     40.10 o 
  17   4   2      142.61      118.67     36.34 o 
  18   4   2      380.37      313.39     53.21 o 
   1   5   2     4624.85     4797.07    156.73 o 
   2   5   2     2035.77     1962.81     68.37 o 
   3   5   2      672.97      707.28     31.84 o 
   4   5   2      565.67      531.24     34.61 o 
   5   5   2     1736.67     1662.22     71.25 o 
   6   5   2      736.83      721.04     51.83 o 
   7   5   2       24.19        5.77     24.02 o 
   8   5   2      175.53      207.75     28.44 o 
   9   5   2     2238.97     2135.32    117.82 o 
  10   5   2      645.83      553.49     66.55 o 
  11   5   2      293.60      189.38     56.37 o 
  12   5   2      110.99       95.36     30.05 o 
  13   5   2     1161.32     1254.02    101.72 o 
  14   5   2      185.76      176.04     50.06 o 
  15   5   2      602.51      469.21     67.48 o 
  16   5   2       37.46       98.00     39.18 o 
  17   5   2       88.69       77.75     36.41 o 
   0   6   2      667.14      607.64     59.69 o 
   1   6   2      365.70      363.52     22.67 o 
   2   6   2      425.78      477.56     45.16 o 
   3   6   2      262.96      278.72     34.69 o 
   4   6   2     3298.75     3046.09    177.32 o 
   5   6   2       17.65       -9.52     13.35 o 
   6   6   2     1488.30     1229.29     80.28 o 
   7   6   2      574.86      503.12     43.38 o 
   8   6   2      681.47      625.16     71.72 o 
   9   6   2      216.05      254.60     32.72 o 
  10   6   2     1251.69     1441.85    115.00 o 
  11   6   2      198.33      185.16     39.62 o 
  12   6   2       65.59       55.81     29.09 o 
  13   6   2      134.40       98.52     36.47 o 
  14   6   2      753.35      840.05     87.60 o 
  15   6   2      125.88       58.53     62.34 o 
  16   6   2       21.45       26.58     34.64 o 
   1   7   2      981.14      874.69     61.05 o 
   2   7   2     1537.38     1713.75    119.09 o 
   3   7   2     1036.03     1123.92     69.17 o 
   4   7   2       82.76       78.40     23.80 o 
   5   7   2     4531.64     4358.19    234.43 o 
   6   7   2      801.23      743.04     57.07 o 
   7   7   2      414.47      326.75     83.99 o 
   8   7   2      395.37      387.74     43.43 o 
   9   7   2      818.73      812.95     63.50 o 
  10   7   2       80.18       83.88     30.59 o 
  11   7   2      140.14      126.91     30.83 o 
  12   7   2       23.34       50.84     39.18 o 
  13   7   2      257.62      239.47     51.45 o 
  14   7   2        7.34       -1.41     27.92 o 
  15   7   2       71.42       78.08     40.81 o 
   0   8   2     4264.52     4293.91    382.56 o 
   1   8   2      852.07      764.87    105.73 o 
   2   8   2      192.75      156.20     69.65 o 
   3   8   2       43.10       35.32     42.16 o 
   4   8   2      374.80      371.08     47.08 o 
   5   8   2     1030.36      939.88     70.62 o 
   6   8   2      920.90     1036.33     72.53 o 
   7   8   2       30.52       27.42     21.23 o 
   8   8   2     1232.17     1165.68     84.38 o 
   9   8   2      118.43       79.54     27.69 o 
  10   8   2      353.46      339.25     44.48 o 
  11   8   2       85.96       69.34     27.06 o 
  12   8   2        1.07       -1.74     62.28 o 
  13   8   2       24.58       57.42     35.61 o 
   1   9   2      322.98      466.12     72.63 o 
   2   9   2       76.89       73.91     31.97 o 
   3   9   2      550.74      535.34     64.62 o 
   4   9   2      397.73      458.50     60.68 o 
   5   9   2     1157.45     1018.08    178.47 o 
   6   9   2       51.36        7.60     66.49 o 
   7   9   2        5.43      -13.29     24.50 o 
   8   9   2       21.65      -23.28     21.84 o 
   9   9   2      764.99      722.74     64.79 o 
  10   9   2       75.18       33.14     24.98 o 
  11   9   2      191.06      214.09     40.26 o 
   0  10   2      831.87      771.09    116.72 o 
   1  10   2      387.41      235.47     47.13 o 
   2  10   2       53.55       49.60     40.23 o 
   3  10   2       38.36       91.77     34.05 o 
   4  10   2      795.96      736.67    203.97 o 
   5  10   2       76.84       76.00     34.67 o 
   6  10   2      118.04       83.69     37.53 o 
   7  10   2      161.93      133.54     39.12 o 
   8  10   2       79.42      149.29     44.12 o 
   9  10   2       88.11       20.81     36.34 o 
   1  11   2     1121.56      998.01    210.70 o 
   2  11   2        4.21        2.05     34.40 o 
   3  11   2      458.89      454.15     70.90 o 
   4  11   2        4.58      -13.08     38.36 o 
   2   0   3    52080.68    49299.27   2251.40 o 
   4   0   3     3724.58     4303.69    244.87 o 
   6   0   3      856.12      861.22     81.23 o 
   8   0   3     4854.71     4959.51    421.39 o 
  10   0   3     1376.54     1171.19    117.31 o 
  12   0   3     1721.99     1701.24    162.57 o 
  14   0   3      993.77     1052.95    110.64 o 
  16   0   3     1541.40     1641.97    170.05 o 
  18   0   3        8.71       -9.93     23.93 o 
   0   1   3     1147.42     1033.75     51.24 o 
   1   1   3     3840.35     3711.34    122.89 o 
   2   1   3      176.30      180.95     10.06 o 
   3   1   3    35219.01    33885.18   1097.11 o 
   4   1   3    20411.01    20529.23    726.49 o 
   5   1   3     1840.64     1832.69     85.06 o 
   6   1   3     1760.33     1611.28     62.31 o 
   7   1   3     1549.84     1228.93     64.78 o 
   8   1   3     1268.67     1307.37     71.93 o 
   9   1   3      186.23      215.24     23.22 o 
  10   1   3      903.05      901.19     58.68 o 
  11   1   3     2001.64     1795.78     93.83 o 
  12   1   3       71.96       63.26     18.86 o 
  13   1   3      467.22      420.52     39.22 o 
  14   1   3      245.36      228.86     30.23 o 
  15   1   3      284.18      305.04     35.09 o 
  16   1   3        8.01       30.82     20.15 o 
  17   1   3      623.16      702.50     71.27 o 
  18   1   3        4.56      -18.27     24.56 o 
  19   1   3       42.66       29.29     31.78 o 
   1   2   3     1569.47     1347.47     47.56 o 
   2   2   3      224.91      220.70     12.15 o 
   3   2   3     2389.53     2406.97     82.42 o 
   4   2   3     4738.06     4156.54    137.42 o 
   5   2   3      185.47      190.56     12.66 o 
   6   2   3     1909.76     1925.59     88.68 o 
   7   2   3     1577.25     1430.61     77.12 o 
   8   2   3     2423.82     2149.68    112.86 o 
   9   2   3      423.71      471.41     35.04 o 
  10   2   3      672.16      744.16     49.14 o 
  11   2   3      320.55      313.06     31.24 o 
  12   2   3     2529.06     2438.85    132.49 o 
  13   2   3      178.25      161.96     25.20 o 
  14   2   3      638.66      698.01     52.64 o 
  15   2   3      118.14       96.44     28.03 o 
  16   2   3      203.53      278.47     89.65 o 
  17   2   3       48.06      111.63     32.67 o 
  18   2   3      282.81      324.14     52.51 o 
  19   2   3       10.44       15.46     29.90 o 
   0   3   3     8406.80     8492.84    390.50 o 
   1   3   3     4064.00     4390.75    147.78 o 
   2   3   3      167.59      191.31     10.06 o 
   3   3   3      325.14      252.38     13.27 o 
   4   3   3      500.46      448.98     20.53 o 
   5   3   3     2568.68     2479.36     83.12 o 
   6   3   3      408.74      405.94     25.48 o 
   7   3   3    14956.63    14540.83    574.16 o 
   8   3   3       70.43       71.83     20.39 o 
   9   3   3      382.02      364.53     31.15 o 
  10   3   3      342.33      397.72     32.39 o 
  11   3   3      959.37      889.17     58.82 o 
  12   3   3       22.23       11.41     20.09 o 
  13   3   3      316.49      362.76     47.96 o 
  14   3   3        0.90      -13.15     17.73 o 
  15   3   3      226.15      162.92     36.79 o 
  16   3   3       58.43        9.08     28.19 o 
  17   3   3       80.83      100.73     85.90 o 
  18   3   3      127.75      165.11     42.07 o 
   1   4   3     1843.62     1935.84     61.56 o 
   2   4   3     3375.47     3664.42    119.06 o 
   3   4   3     1033.37     1223.45     41.06 o 
   4   4   3     1835.11     2011.56     79.51 o 
   5   4   3     1516.81     1751.93     76.87 o 
   6   4   3     3723.37     3933.38    174.68 o 
   7   4   3      129.90      140.20     16.31 o 
   8   4   3     1521.15     1721.65    109.10 o 
   9   4   3      382.25      486.01     52.17 o 
  10   4   3      391.10      365.16     45.10 o 
  11   4   3       96.75       89.27     65.14 o 
  12   4   3     1426.10     1439.48    105.92 o 
  13   4   3       23.25       36.96     24.53 o 
  14   4   3        4.57       -2.37     20.51 o 
  15   4   3       78.22       89.77     32.11 o 
  16   4   3      710.40      760.06     78.25 o 
  17   4   3      191.55      171.52     43.86 o 
  18   4   3       84.59       22.03     30.91 o 
   0   5   3       66.56       99.60     25.76 o 
   1   5   3     5521.35     5758.61    176.11 o 
   2   5   3      217.67      223.40     19.54 o 
   3   5   3     3593.50     3378.36    188.95 o 
   4   5   3       47.78       35.02      9.59 o 
   5   5   3      283.62      353.27     33.74 o 
   6   5   3      369.52      409.48     44.82 o 
   7   5   3     3744.65     3757.60    189.65 o 
   8   5   3      446.94      510.61     45.52 o 
   9   5   3      107.58       95.03     48.97 o 
  10   5   3       48.82       10.62     22.30 o 
  11   5   3     1108.83     1202.38     91.68 o 
  12   5   3      213.04      164.40     35.94 o 
  13   5   3      481.44      465.09     60.57 o 
  14   5   3       91.43       47.71     29.16 o 
  15   5   3      612.12      692.77    115.84 o 
  16   5   3       76.63       62.10     32.75 o 
  17   5   3      239.93      195.15     48.41 o 
   1   6   3      218.53      249.24     18.59 o 
   2   6   3     4001.37     3671.00    155.59 o 
   3   6   3      396.44      393.58     36.82 o 
   4   6   3      840.16      807.64     55.48 o 
   5   6   3      459.35      456.24     44.08 o 
   6   6   3     2004.56     2198.98    112.85 o 
   7   6   3      224.31      261.83     33.48 o 
   8   6   3      765.53      726.17     56.68 o 
   9   6   3      259.71      241.64     34.37 o 
  10   6   3     1057.69     1085.45    105.06 o 
  11   6   3      605.21      797.34     75.96 o 
  12   6   3      864.41      868.94     85.37 o 
  13   6   3      198.93      158.47     40.87 o 
  14   6   3       92.02       59.06     34.69 o 
  15   6   3      131.75       91.50     34.92 o 
  16   6   3      368.02      305.64    141.52 o 
   0   7   3      227.39      163.39     50.88 o 
   1   7   3      638.63      590.76     77.48 o 
   2   7   3      147.64      181.80     25.81 o 
   3   7   3     3094.38     2912.96    158.21 o 
   4   7   3      198.80      183.53     28.22 o 
   5   7   3      502.76      479.07     45.54 o 
   6   7   3      373.46      415.04     46.04 o 
   7   7   3      143.80      152.10     37.42 o 
   8   7   3      520.21      492.76     58.31 o 
   9   7   3      685.62      710.81     59.11 o 
  10   7   3       50.04       63.31     24.62 o 
  11   7   3      666.50      825.25     69.95 o 
  12   7   3       27.73       51.10     31.89 o 
  13   7   3      210.17      230.32     49.70 o 
  14   7   3        5.47       17.88     31.37 o 
  15   7   3       42.39      -25.97     32.66 o 
   1   8   3      339.45      338.67     51.94 o 
   2   8   3     1874.82     2023.19    138.43 o 
   3   8   3       21.21       36.18     27.29 o 
   4   8   3      508.79      608.80     52.79 o 
   5   8   3      448.77      413.74     44.75 o 
   6   8   3     1953.22     1920.37    113.88 o 
   7   8   3      239.65      152.96     41.46 o 
   8   8   3     1646.52     1515.11    102.04 o 
   9   8   3      103.12       81.86     27.31 o 
  10   8   3      191.29      219.92     36.69 o 
  11   8   3       13.17      -28.75     19.87 o 
  12   8   3       42.34       21.82     59.53 o 
  13   8   3       76.84       45.86     31.83 o 
   0   9   3       29.55       15.91     34.74 o 
   1   9   3      169.69      166.01     39.78 o 
   2   9   3       13.80      -19.94     24.60 o 
   3   9   3      581.46      537.63    112.45 o 
   4   9   3      448.32      505.01     67.96 o 
   5   9   3      609.21      569.90     78.24 o 
   6   9   3       66.78       55.17     34.32 o 
   7   9   3     1608.03     1702.33    107.62 o 
   8   9   3       56.40       53.67     31.40 o 
   9   9   3      190.10      176.06     37.08 o 
  10   9   3       19.02       12.79     23.69 o 
  11   9   3      960.72      919.70    105.40 o 
   1  10   3      413.66      425.30     79.59 o 
   2  10   3     1548.21     1468.73    167.60 o 
   3  10   3        6.77        4.16     29.74 o 
   4  10   3      166.90      153.09     42.76 o 
   5  10   3      124.11      165.30     42.91 o 
   6  10   3      230.57      174.15     46.79 o 
   7  10   3       51.77       15.45     31.26 o 
   8  10   3      158.81      156.08     46.40 o 
   9  10   3       24.79       16.96     35.95 o 
   0  11   3       79.62       78.48     54.74 o 
   1  11   3      519.87      465.00     69.56 o 
   2  11   3        1.43        9.30     33.49 o 
   3  11   3      606.75      572.80     78.50 o 
   4  11   3       13.12       -5.44     31.73 o 
   0   0   4      441.79      413.29     28.11 o 
   2   0   4     4619.73     4860.67    227.01 o 
   4   0   4    12469.27    12228.81    563.85 o 
   6   0   4     3494.59     3369.97    196.58 o 
   8   0   4     4586.67     5163.55    587.82 o 
  10   0   4     3954.92     4041.99    339.87 o 
  12   0   4      219.69      264.09     53.92 o 
  14   0   4     3870.64     4096.49    355.43 o 
  16   0   4       93.79       93.80     29.63 o 
  18   0   4      161.46      170.39     38.65 o 
   1   1   4     7622.25     7715.29    253.25 o 
   2   1   4     8035.74     8294.40    271.36 o 
   3   1   4    20467.76    20086.12    715.49 o 
   4   1   4    14170.97    14979.23    486.61 o 
   5   1   4    13040.59    12310.13    436.08 o 
   6   1   4      744.30      710.19     31.96 o 
   7   1   4     2964.93     2856.76    107.12 o 
   8   1   4     1411.59     1701.06     66.67 o 
   9   1   4     1803.76     1617.64     85.11 o 
  10   1   4      167.77      135.58     21.27 o 
  11   1   4      487.53      472.98     43.88 o 
  12   1   4       15.08       38.14     15.56 o 
  13   1   4      519.84      515.00     44.10 o 
  14   1   4      133.39      123.38     24.73 o 
  15   1   4      423.32      411.19     42.33 o 
  16   1   4       54.84       57.66     27.10 o 
  17   1   4      134.69       87.20     30.56 o 
  18   1   4        1.28      -25.61     25.70 o 
  19   1   4      294.56      364.35     45.27 o 
   0   2   4     2199.65     2294.41    110.58 o 
   1   2   4     2479.82     2557.25     86.89 o 
   2   2   4     3666.68     3246.51    108.82 o 
   3   2   4      841.69      648.17     26.65 o 
   4   2   4     5792.04     6130.12    205.37 o 
   5   2   4      307.33      300.31     16.29 o 
   6   2   4     3970.26     3634.84    124.19 o 
   7   2   4      575.75      583.77     42.47 o 
   8   2   4     2991.01     2670.77    126.61 o 
   9   2   4     1596.80     1673.79     92.29 o 
  10   2   4     2708.70     2556.32    130.65 o 
  11   2   4     1786.40     1675.57     92.64 o 
  12   2   4      162.17      190.79     26.83 o 
  13   2   4      256.34      232.54     29.98 o 
  14   2   4      791.60      735.96     57.07 o 
  15   2   4       67.57       33.27     24.16 o 
  16   2   4      160.38      139.50     49.82 o 
  17   2   4      153.70      166.70     38.98 o 
  18   2   4      393.05      476.77     75.09 o 
   1   3   4     8118.57     7641.68    246.55 o 
   2   3   4     2796.86     2590.84     87.86 o 
   3   3   4     1377.35     1407.16     52.90 o 
   4   3   4      221.61      243.41     17.52 o 
   5   3   4     7774.45     7568.68    278.20 o 
   6   3   4      585.29      641.21     28.56 o 
   7   3   4      776.55      895.42     37.31 o 
   8   3   4       37.33       36.88     14.44 o 
   9   3   4     5037.91     4859.10    233.69 o 
  10   3   4       74.93       66.34     23.87 o 
  11   3   4      413.25      402.84     35.92 o 
  12   3   4       45.27       40.84     29.30 o 
  13   3   4      484.84      528.09     57.10 o 
  14   3   4       98.93      125.03     32.58 o 
  15   3   4      229.32      281.10     45.69 o 
  16   3   4      122.56      120.91     35.12 o 
  17   3   4       81.88       50.81     43.51 o 
  18   3   4       31.87       42.18     31.38 o 
   0   4   4     1659.77     1530.59     78.29 o 
   1   4   4      171.12      212.12     12.24 o 
   2   4   4      399.90      417.09     18.32 o 
   3   4   4      727.97      705.41     30.09 o 
   4   4   4     6640.94     6263.87    229.20 o 
   5   4   4      151.49      150.14     12.10 o 
   6   4   4     1985.79     2293.80     95.42 o 
   7   4   4      152.98      137.22     17.81 o 
   8   4   4      575.53      675.94     41.10 o 
   9   4   4        2.56       13.68     21.34 o 
  10   4   4      893.94     1039.03     81.81 o 
  11   4   4      352.65      429.47     96.78 o 
  12   4   4      695.29      638.39    142.98 o 
  13   4   4       91.33      102.90     28.84 o 
  14   4   4      201.37      268.90     49.76 o 
  15   4   4      102.13       76.33     31.46 o 
  16   4   4      151.29      152.93     39.39 o 
  17   4   4       98.80       89.89     33.80 o 
  18   4   4      503.39      455.97     65.05 o 
   1   5   4     8654.13     8796.18    268.61 o 
   2   5   4      840.72      962.62     35.03 o 
   3   5   4     1192.30     1196.12     45.34 o 
   4   5   4      128.38      170.03     18.80 o 
   5   5   4      178.56      110.79     20.04 o 
   6   5   4      228.11      241.73     32.92 o 
   7   5   4       81.66       67.85     20.65 o 
   8   5   4      487.74      537.78     83.67 o 
   9   5   4      512.65      552.67     47.13 o 
  10   5   4      211.88      184.68     35.53 o 
  11   5   4      206.15      202.14     63.57 o 
  12   5   4      160.65      217.41     51.23 o 
  13   5   4      747.48      794.22     85.85 o 
  14   5   4       10.57       25.98     26.04 o 
  15   5   4      907.77      839.87     98.24 o 
  16   5   4       29.74       11.24     27.90 o 
  17   5   4       78.30       -5.38     30.60 o 
   0   6   4     2074.16     2187.55     93.77 o 
   1   6   4      358.91      354.41     27.15 o 
   2   6   4      373.36      438.33     27.63 o 
   3   6   4      148.32      177.70     24.90 o 
   4   6   4     2131.00     2277.97    119.05 o 
   5   6   4     1002.08      939.31     62.93 o 
   6   6   4     1229.93     1114.27     77.31 o 
   7   6   4      113.40      150.07     27.69 o 
   8   6   4      789.08      826.84     61.55 o 
   9   6   4      161.93      166.38     43.79 o 
  10   6   4     1797.88     1695.30    100.18 o 
  11   6   4      762.50      831.89    105.67 o 
  12   6   4       87.30       83.98     57.89 o 
  13   6   4      148.52      144.38     39.88 o 
  14   6   4     1114.62     1172.18    106.08 o 
  15   6   4       68.91       60.14     32.83 o 
  16   6   4       19.58       18.98     31.64 o 
   1   7   4     1309.15     1147.25     96.61 o 
   2   7   4     1705.15     1530.17     88.79 o 
   3   7   4     1437.09     1438.07    108.04 o 
   4   7   4      498.89      453.99     54.53 o 
   5   7   4     2508.62     2313.24    131.87 o 
   6   7   4      145.83      129.49     27.16 o 
   7   7   4       94.46      119.21     34.59 o 
   8   7   4      718.00      692.84     57.49 o 
   9   7   4     1112.50     1221.62     82.03 o 
  10   7   4       64.12       29.03     24.78 o 
  11   7   4      172.60      207.60     36.00 o 
  12   7   4       71.67       78.11     35.46 o 
  13   7   4      373.45      417.34     98.48 o 
  14   7   4       57.95        6.12     30.29 o 
  15   7   4       79.74      103.88     41.96 o 
   0   8   4     4271.27     3847.38    380.22 o 
   1   8   4      446.70      563.56     72.98 o 
   2   8   4      246.57      198.76     57.13 o 
   3   8   4       53.37       70.49     29.90 o 
   4   8   4      514.93      524.75     48.82 o 
   5   8   4      259.21      261.44     36.26 o 
   6   8   4      929.93      950.03     73.71 o 
   7   8   4      721.03      637.99     54.51 o 
   8   8   4      790.85      732.00     62.97 o 
   9   8   4      290.50      218.62     38.13 o 
  10   8   4      436.29      530.09     83.59 o 
  11   8   4       10.05       31.26     24.68 o 
  12   8   4       52.97        5.28     28.45 o 
  13   8   4       81.77       87.45     87.37 o 
   1   9   4       52.96       87.89     33.75 o 
   2   9   4       10.49       31.97     29.29 o 
   3   9   4       66.11       23.74     41.11 o 
   4   9   4      396.02      344.38     55.82 o 
   5   9   4     1019.23     1156.01    129.06 o 
   6   9   4       27.02      -11.31     26.19 o 
   7   9   4        5.03      -26.31     26.11 o 
   8   9   4      165.09      104.46     31.07 o 
   9   9   4      948.87      927.03     77.34 o 
  10   9   4       72.40      115.92     32.98 o 
  11   9   4      138.95      105.77     34.00 o 
   0  10   4     1813.80     2204.15    232.86 o 
   1  10   4      118.42       95.56     36.58 o 
   2  10   4       93.21       92.76     37.17 o 
   3  10   4       51.97       29.36     30.53 o 
   4  10   4     1386.63     1382.42    120.71 o 
   5  10   4       10.45       25.78     29.51 o 
   6  10   4      163.58      248.62     76.84 o 
   7  10   4       54.33      108.63     40.38 o 
   8  10   4      198.68      161.33     49.57 o 
   1  11   4      628.84      563.67    137.95 o 
   2  11   4       59.64       84.76     39.54 o 
   3  11   4      451.37      539.25     77.32 o 
   2   0   5       71.57       76.97     20.18 o 
   4   0   5    12152.51    11021.81    505.78 o 
   6   0   5    10475.32     8779.81    409.25 o 
   8   0   5     4020.81     3761.08    371.33 o 
  10   0   5     1642.41     1866.85    160.23 o 
  12   0   5      610.77      571.94     64.85 o 
  14   0   5      185.70      159.96     40.64 o 
  16   0   5      400.17      441.31     54.39 o 
  18   0   5       55.50       84.07     45.96 o 
   0   1   5    13508.26    12645.67    716.11 o 
   1   1   5     3668.38     3520.18    117.80 o 
   2   1   5    28440.16    30723.99    995.34 o 
   3   1   5    16497.43    15478.95    511.19 o 
   4   1   5     4659.68     4924.74    165.34 o 
   5   1   5      586.14      491.33     25.75 o 
   6   1   5     1695.35     1763.15     68.70 o 
   7   1   5     7368.58     7086.02    256.23 o 
   8   1   5      437.54      533.51     28.59 o 
   9   1   5      836.67      876.68     68.71 o 
  10   1   5       59.26       75.93     17.15 o 
  11   1   5     2516.36     2416.27    182.01 o 
  12   1   5      721.03      611.92     57.42 o 
  13   1   5      497.97      467.13     64.10 o 
  14   1   5      329.65      278.26     33.78 o 
  15   1   5      386.99      432.57     42.16 o 
  16   1   5      132.12      129.69     30.41 o 
  17   1   5      241.00      255.44     36.31 o 
  18   1   5       10.03      -10.20     20.11 o 
  19   1   5       19.01       25.60     25.39 o 
   1   2   5     2969.80     2899.19     97.39 o 
   2   2   5     6220.85     6201.03    209.97 o 
   3   2   5     6196.39     6246.73    208.75 o 
   4   2   5     2380.73     2113.79     76.59 o 
   5   2   5      242.97      222.55     14.77 o 
   6   2   5     8063.66     8065.79    270.70 o 
   7   2   5      645.61      650.87     58.93 o 
   8   2   5     3063.93     3019.69    117.84 o 
   9   2   5      170.34      161.15     22.12 o 
  10   2   5      762.06      865.19     54.42 o 
  11   2   5      319.51      298.56     31.72 o 
  12   2   5     1154.37     1205.64     73.55 o 
  13   2   5      216.31      218.48     29.83 o 
  14   2   5      230.08      218.81     31.24 o 
  15   2   5       73.42      117.20     32.38 o 
  16   2   5      375.88      433.25     56.09 o 
  17   2   5      107.30      104.51     35.78 o 
  18   2   5      197.05      194.29     47.19 o 
   0   3   5       13.83      -12.85      8.56 o 
   1   3   5     6470.04     6302.00    217.42 o 
   2   3   5     3439.22     3325.99    112.49 o 
   3   3   5     5579.16     5269.48    174.62 o 
   4   3   5     1464.24     1330.57     49.89 o 
   5   3   5     3766.74     4491.81    153.97 o 
   6   3   5      111.59      155.97     13.68 o 
   7   3   5     8519.41     8291.78    280.72 o 
   8   3   5        6.19       -5.79      8.81 o 
   9   3   5      550.26      553.33     39.23 o 
  10   3   5      198.54      172.70     26.31 o 
  11   3   5     1994.43     1865.40    101.91 o 
  12   3   5       35.35      -10.44     24.03 o 
  13   3   5      202.93      182.29     47.07 o 
  14   3   5       13.74      -27.30     18.20 o 
  15   3   5      340.26      312.37     46.84 o 
  16   3   5       19.38       21.95     24.47 o 
  17   3   5       67.93       96.90     34.98 o 
  18   3   5       46.53       29.76     33.55 o 
   1   4   5     1135.06     1173.13     43.99 o 
   2   4   5     8044.19     8426.17    326.17 o 
   3   4   5      555.71      568.85     26.75 o 
   4   4   5      801.26      820.77     49.45 o 
   5   4   5      996.58     1187.44     81.83 o 
   6   4   5      794.79      885.41     44.16 o 
   7   4   5        2.59       -6.03      9.57 o 
   8   4   5      499.23      625.17     46.71 o 
   9   4   5      121.88       93.26     22.39 o 
  10   4   5      656.03      575.82     59.50 o 
  11   4   5      162.69      205.81     80.82 o 
  12   4   5      649.87      703.03     69.08 o 
  13   4   5       19.54       49.35     26.38 o 
  14   4   5        2.13        7.46     23.24 o 
  15   4   5      118.98      137.92     43.51 o 
  16   4   5     1090.79     1258.66    208.24 o 
  17   4   5       45.09       54.11     35.15 o 
   0   5   5     2329.69     2345.88    114.49 o 
   1   5   5     5293.83     5713.60    173.89 o 
   2   5   5      159.90      188.39     19.91 o 
   3   5   5     4159.45     4116.94    138.19 o 
   4   5   5      565.59      826.44     52.68 o 
   5   5   5      592.05      643.63     35.11 o 
   6   5   5       40.55       42.69     15.74 o 
   7   5   5      174.88      145.61     25.13 o 
   8   5   5      262.51      261.75     42.81 o 
   9   5   5       49.65       49.37     19.99 o 
  10   5   5      531.30      545.73    100.35 o 
  11   5   5      734.97      748.25     74.40 o 
  12   5   5     1081.49     1077.72     94.33 o 
  13   5   5      623.38      594.98     69.59 o 
  14   5   5      232.99      276.05     48.67 o 
  15   5   5      649.17      626.79     88.77 o 
  16   5   5       35.62      -11.83     30.17 o 
  17   5   5      158.58       93.70     81.17 o 
   1   6   5      837.82      925.87     48.88 o 
   2   6   5     7083.96     7446.95    308.33 o 
   3   6   5       22.06       23.06     14.20 o 
   4   6   5      461.49      535.37     38.92 o 
   5   6   5      214.14      210.49     38.30 o 
   6   6   5     1305.37     1348.42     83.09 o 
   7   6   5      518.66      511.41     53.14 o 
   8   6   5     1002.24      957.40     67.26 o 
   9   6   5       15.05       14.31     19.97 o 
  10   6   5      656.43      608.59     55.76 o 
  11   6   5      115.22      171.24     39.59 o 
  12   6   5      559.01      541.69    189.53 o 
  13   6   5      187.21       80.69     35.37 o 
  14   6   5      236.03      172.25    105.55 o 
  15   6   5       26.62       50.67     33.93 o 
  16   6   5      124.99      114.85     40.44 o 
   0   7   5       86.46      129.11     29.31 o 
   1   7   5     1061.39      994.29     86.87 o 
   2   7   5      254.37      254.47     27.05 o 
   3   7   5     1865.23     1856.68    106.77 o 
   4   7   5      303.79      316.79     37.22 o 
   5   7   5       46.23       68.16     22.38 o 
   6   7   5      110.04      104.39     26.03 o 
   7   7   5     1159.70     1097.85     77.80 o 
   8   7   5      645.68      674.69     60.94 o 
   9   7   5       81.91       81.14     34.08 o 
  10   7   5       67.14       73.06     26.80 o 
  11   7   5     1117.27     1122.82     93.11 o 
  12   7   5       15.73      -26.83     55.55 o 
  13   7   5      203.16      237.73     48.19 o 
  14   7   5        1.63      -32.66     27.72 o 
   1   8   5     1143.13     1174.67     98.33 o 
   2   8   5      678.48      682.98     72.77 o 
   3   8   5       55.98       27.05    112.04 o 
   4   8   5      194.96      251.22     45.63 o 
   5   8   5      415.40      482.56     48.24 o 
   6   8   5     1446.13     1348.07     89.32 o 
   7   8   5        0.94        3.14     21.35 o 
   8   8   5      926.84     1091.59     79.07 o 
   9   8   5       27.05       -1.57     21.38 o 
  10   8   5      117.07       91.62     28.48 o 
  11   8   5        8.97       11.23     24.71 o 
  12   8   5      675.44      638.48     64.98 o 
  13   8   5       61.77       -8.09     34.08 o 
   0   9   5       77.21       57.07     42.45 o 
   1   9   5      129.08       74.87     34.54 o 
   2   9   5        9.56       26.76     44.03 o 
   3   9   5      127.69      130.93     53.62 o 
   4   9   5      506.95      489.71    154.67 o 
   5   9   5      225.89      206.39     46.64 o 
   6   9   5       64.01       62.58     33.81 o 
   7   9   5     1191.71     1204.71    109.12 o 
   8   9   5      346.66      386.02     50.06 o 
   9   9   5       94.72       83.06     32.83 o 
  10   9   5        5.18       -9.98     23.31 o 
  11   9   5      745.07      676.26     68.40 o 
   1  10   5       27.89       24.33     31.87 o 
   2  10   5     1207.61     1003.70    105.62 o 
   3  10   5       54.33       40.34     34.50 o 
   4  10   5      275.53      254.59     49.84 o 
   5  10   5      229.13      201.81     44.26 o 
   6  10   5      232.12      172.91     47.01 o 
   7  10   5      125.39      103.52     42.44 o 
   8  10   5      390.38      289.85     92.86 o 
   0  11   5       80.99       23.63     44.21 o 
   1  11   5      223.05      220.78     51.33 o 
   2  11   5       11.36       38.40     36.37 o 
   0   0   6      128.33      116.46     15.32 o 
   2   0   6     7553.83     7452.26    340.54 o 
   4   0   6      780.30      878.03     48.03 o 
   6   0   6     5450.82     5546.34    261.09 o 
   8   0   6     2352.73     1879.68    118.06 o 
  10   0   6     2095.61     2026.85    203.50 o 
  12   0   6       11.48       33.12     26.90 o 
  14   0   6     3382.08     3129.71    203.04 o 
  16   0   6      216.18      278.17     68.01 o 
  18   0   6      577.88      613.07     70.19 o 
   1   1   6      860.02      755.15     31.35 o 
   2   1   6      780.78      808.69     29.16 o 
   3   1   6     1765.30     1880.18     65.37 o 
   4   1   6     4461.57     4535.40    163.31 o 
   5   1   6     3941.83     3561.96    146.41 o 
   6   1   6      535.66      586.26     36.14 o 
   7   1   6     2349.61     2226.07     86.61 o 
   8   1   6     1062.99     1115.45     48.42 o 
   9   1   6     3486.42     3399.18    143.74 o 
  10   1   6      135.72      141.36     17.73 o 
  11   1   6      736.92      619.61     62.98 o 
  12   1   6      601.67      615.30     49.65 o 
  13   1   6      500.55      435.35     41.75 o 
  14   1   6       10.74       12.13     17.75 o 
  15   1   6      757.38      823.84     61.87 o 
  16   1   6      431.57      455.50     44.67 o 
  17   1   6       60.85        1.57     17.51 o 
  18   1   6        7.24      -18.21     22.83 o 
   0   2   6      295.42      437.40     27.76 o 
   1   2   6     1887.63     1664.55     59.99 o 
   2   2   6      578.66      624.62     25.32 o 
   3   2   6     7412.99     7634.03    277.38 o 
   4   2   6     4055.83     3445.06    117.54 o 
   5   2   6     3578.22     3812.25    130.43 o 
   6   2   6     8464.00     8788.29    292.57 o 
   7   2   6     2297.27     2352.25     91.71 o 
   8   2   6     3568.99     3953.75    144.02 o 
   9   2   6     1726.34     1699.64     70.50 o 
  10   2   6     2587.52     2700.03    117.46 o 
  11   2   6      605.83      705.50     49.81 o 
  12   2   6      191.70      184.47     28.73 o 
  13   2   6      424.40      488.25     43.30 o 
  14   2   6       70.88       42.02     23.80 o 
  15   2   6       41.26       53.31     28.15 o 
  16   2   6      220.60      250.64     44.86 o 
  17   2   6      130.02      149.80     41.12 o 
  18   2   6      153.23      242.29     47.51 o 
   1   3   6     6577.08     6988.44    227.89 o 
   2   3   6      133.17      130.67     12.31 o 
   3   3   6     2084.47     1872.28     71.35 o 
   4   3   6     2483.94     2805.06    105.42 o 
   5   3   6     4805.23     5003.94    166.83 o 
   6   3   6      101.26      165.04     14.18 o 
   7   3   6       19.97       16.05      9.16 o 
   8   3   6       17.51        3.40     10.96 o 
   9   3   6      188.49      168.86     21.68 o 
  10   3   6      804.08      805.07     53.74 o 
  11   3   6      579.95      631.86     81.86 o 
  12   3   6       14.83       12.07     20.96 o 
  13   3   6      293.95      239.30     87.95 o 
  14   3   6       74.03       27.02     27.03 o 
  15   3   6      350.53      312.48     61.93 o 
  16   3   6        8.91      -10.01     26.42 o 
  17   3   6       40.91        1.16     28.46 o 
  18   3   6        5.83       10.53     40.17 o 
   0   4   6     3543.49     3475.95    168.89 o 
   1   4   6      797.15      870.65     40.48 o 
   2   4   6     2862.46     3323.01    113.77 o 
   3   4   6       31.82       54.70     10.01 o 
   4   4   6     2299.20     2554.98     93.62 o 
   5   4   6     1680.18     1996.55     74.02 o 
   6   4   6     1324.27     1324.24     55.74 o 
   7   4   6      115.55      128.01     16.93 o 
   8   4   6      382.23      336.55     28.20 o 
   9   4   6       48.81       -2.29     17.36 o 
  10   4   6     1395.88     1492.28    107.71 o 
  11   4   6       26.76       -6.87     20.47 o 
  12   4   6       32.56       47.02     34.50 o 
  13   4   6       84.17       69.25     29.66 o 
  14   4   6      612.38      549.72     67.57 o 
  15   4   6       41.62       19.59     29.12 o 
  16   4   6       22.36       12.56     29.74 o 
  17   4   6        7.72       -2.81     28.80 o 
   1   5   6     7871.84     8073.28    286.94 o 
   2   5   6     1034.77     1136.18     73.13 o 
   3   5   6      633.39      675.95     31.42 o 
   4   5   6      183.95      159.77     17.57 o 
   5   5   6      400.95      411.08     28.70 o 
   6   5   6       61.73       34.52     15.51 o 
   7   5   6      179.15      185.03     24.00 o 
   8   5   6       21.76       20.26     19.30 o 
   9   5   6     1095.63     1125.39     76.66 o 
  10   5   6      248.22      214.86     58.28 o 
  11   5   6      162.45      191.16     39.64 o 
  12   5   6      269.52      226.79     43.24 o 
  13   5   6     1158.24     1250.18    250.64 o 
  14   5   6       40.34       25.86     29.73 o 
  15   5   6      794.80      819.01     88.12 o 
  16   5   6        6.90      -20.23     29.12 o 
   0   6   6     8512.20     8824.47    402.59 o 
   1   6   6      566.92      688.04     36.80 o 
   2   6   6      813.24      754.69     39.73 o 
   3   6   6      140.14      195.79     19.89 o 
   4   6   6     2308.04     2229.99    100.45 o 
   5   6   6      391.72      408.61     51.30 o 
   6   6   6      206.91      249.01     43.32 o 
   7   6   6      833.50      915.67     65.87 o 
   8   6   6      244.93      301.11     38.92 o 
   9   6   6       76.88       49.19     22.50 o 
  10   6   6      745.29      713.51     60.72 o 
  11   6   6      612.93      647.87     59.13 o 
  12   6   6       59.79       64.42     34.30 o 
  13   6   6      133.06      126.98     41.70 o 
  14   6   6      783.30      908.83     93.50 o 
  15   6   6       18.93       -2.45     30.91 o 
   1   7   6     1232.01     1334.82    118.26 o 
   2   7   6      205.72      201.10     34.45 o 
   3   7   6      500.25      496.36     39.21 o 
   4   7   6       40.50       39.45     18.67 o 
   5   7   6      640.70      735.22     57.66 o 
   6   7   6      505.22      422.25     44.93 o 
   7   7   6      239.41      250.78     40.97 o 
   8   7   6      609.67      568.51    110.18 o 
   9   7   6      865.77      868.86     70.20 o 
  10   7   6      169.25      142.48     32.08 o 
  11   7   6      211.03      264.27     41.73 o 
  12   7   6      182.65      104.23     40.10 o 
  13   7   6      251.29      215.86     50.54 o 
  14   7   6       17.60      -10.82     30.60 o 
   0   8   6      823.74      909.68    117.31 o 
   1   8   6      754.66      660.40     74.61 o 
   2   8   6       20.58       16.38     51.64 o 
   3   8   6       41.36       19.55     24.77 o 
   4   8   6      528.65      574.46    109.65 o 
   5   8   6      738.29      818.82     77.13 o 
   6   8   6      846.84      773.81     64.86 o 
   7   8   6      179.36      138.64     39.18 o 
   8   8   6      891.97      837.18     69.93 o 
   9   8   6       20.33       21.78     23.62 o 
  10   8   6      775.07      731.95     67.58 o 
  11   8   6       18.18       20.87     26.75 o 
  12   8   6      155.12      117.23     34.42 o 
   1   9   6      102.89       84.85     34.73 o 
   2   9   6       35.59       22.83     29.76 o 
   3   9   6      219.17      112.74     38.81 o 
   4   9   6       47.31       34.72     29.07 o 
   5   9   6     1630.07     1265.41    120.44 o 
   6   9   6        2.52       28.25     32.75 o 
   7   9   6       37.55       25.25     33.14 o 
   8   9   6      214.40      205.68     38.40 o 
   9   9   6     1016.74      949.64     80.02 o 
  10   9   6       10.57      -14.32     25.37 o 
   0  10   6     1658.89     1766.73    205.96 o 
   1  10   6       36.19       39.72     33.88 o 
   2  10   6       88.87       46.88     34.73 o 
   3  10   6      218.41      126.15     41.22 o 
   4  10   6      903.28      899.92    137.01 o 
   5  10   6       14.35       15.22     29.97 o 
   6  10   6      118.65      124.14     43.69 o 
   7  10   6       25.85       19.68     36.02 o 
   2   0   7    11225.44    11008.99    509.49 o 
   4   0   7     2396.58     2220.64    109.97 o 
   6   0   7     8482.84     7717.75    361.60 o 
   8   0   7      767.84      696.60     45.20 o 
  10   0   7      496.07      500.24     39.68 o 
  12   0   7      164.31      191.46     32.44 o 
  14   0   7       91.28       80.36     27.02 o 
  16   0   7      425.90      509.17     60.24 o 
  18   0   7      119.03       94.72     36.39 o 
   0   1   7      819.75      957.37     57.59 o 
   1   1   7      207.64      256.75     13.76 o 
   2   1   7     2372.78     2100.69     67.55 o 
   3   1   7     3898.85     3645.16    113.84 o 
   4   1   7     2748.90     2364.24     77.71 o 
   5   1   7     1267.08     1346.92     55.26 o 
   6   1   7       53.24       25.74      8.84 o 
   7   1   7     4542.66     4443.53    165.39 o 
   8   1   7     1515.91     1469.93     62.17 o 
   9   1   7      357.87      413.11     26.95 o 
  10   1   7      316.79      265.65     22.25 o 
  11   1   7     2732.64     2866.52    172.83 o 
  12   1   7       96.45      117.10     35.43 o 
  13   1   7      214.88      194.34     30.05 o 
  14   1   7       51.19       54.85     21.69 o 
  15   1   7      508.13      542.64     42.00 o 
  16   1   7      215.77      180.07     27.01 o 
  17   1   7      212.99      197.69     29.01 o 
  18   1   7       53.94       15.19     30.60 o 
   1   2   7      195.70      207.51     14.05 o 
   2   2   7     8514.05     8469.90    285.31 o 
   3   2   7     6792.16     7558.86    254.40 o 
   4   2   7      756.07      623.24     29.24 o 
   5   2   7      442.60      479.87     25.25 o 
   6   2   7    14259.72    13616.01    455.11 o 
   7   2   7     1258.79     1164.62     51.95 o 
   8   2   7     4143.51     4079.43    155.57 o 
   9   2   7       28.71       28.62     11.96 o 
  10   2   7     1043.10      939.70     46.26 o 
  11   2   7      199.93      286.14     40.92 o 
  12   2   7      209.06      217.93     30.62 o 
  13   2   7       59.97       51.34     20.13 o 
  14   2   7      109.69       73.37     23.47 o 
  15   2   7       12.81       44.18     26.85 o 
  16   2   7      276.46      254.57     45.61 o 
  17   2   7       20.98       20.32     27.97 o 
  18   2   7       57.67       84.74     34.40 o 
   0   3   7      102.60      116.25     17.49 o 
   1   3   7     2997.32     2829.42     98.20 o 
   2   3   7     2773.01     2994.06    104.11 o 
   3   3   7     4540.63     4585.86    156.22 o 
   4   3   7      897.21      898.47     37.37 o 
   5   3   7     2320.18     2301.52     82.42 o 
   6   3   7      807.56      956.30     41.32 o 
   7   3   7     3267.68     3510.74    123.92 o 
   8   3   7      128.73      112.65     15.73 o 
   9   3   7      416.36      418.43     40.41 o 
  10   3   7      425.06      447.92     35.08 o 
  11   3   7     1437.20     1462.35     86.81 o 
  12   3   7       83.86       96.75     27.56 o 
  13   3   7      271.57      268.51     44.94 o 
  14   3   7       11.58      -12.11     23.49 o 
  15   3   7      393.43      338.41     54.60 o 
  16   3   7       28.72      -37.10     24.74 o 
  17   3   7      139.51      182.82     65.90 o 
   1   4   7     1023.60     1080.15     42.20 o 
   2   4   7     4622.17     4230.23    145.20 o 
   3   4   7       11.00       22.86      8.74 o 
   4   4   7      298.11      293.96     19.59 o 
   5   4   7      639.95      660.74     31.44 o 
   6   4   7     1502.74     1442.44     64.25 o 
   7   4   7       11.47        9.61     11.94 o 
   8   4   7      658.87      581.61     36.42 o 
   9   4   7       15.25        7.62     12.98 o 
  10   4   7      343.81      361.89     50.18 o 
  11   4   7      183.29      174.94     37.25 o 
  12   4   7      998.57      981.84     86.86 o 
  13   4   7       72.23       21.37     27.80 o 
  14   4   7       20.60       28.42     32.16 o 
  15   4   7       23.90       -0.33     29.82 o 
  16   4   7      413.78      361.67     59.46 o 
  17   4   7        1.00      -27.25     27.03 o 
   0   5   7      730.07      805.94     51.09 o 
   1   5   7     3345.71     3657.63    125.36 o 
   2   5   7       99.50       87.25     13.84 o 
   3   5   7     1691.38     1772.98     65.63 o 
   4   5   7       48.13       27.72     12.55 o 
   5   5   7      244.67      255.30     22.71 o 
   6   5   7      144.96      182.84     20.41 o 
   7   5   7      210.45      239.22     27.63 o 
   8   5   7       20.70       23.60     16.92 o 
   9   5   7      436.27      389.20     43.37 o 
  10   5   7      225.47      251.79     35.45 o 
  11   5   7      957.77     1148.96     93.25 o 
  12   5   7       57.47        9.15     25.43 o 
  13   5   7      781.29      769.89     80.18 o 
  14   5   7        0.16      -18.39     28.01 o 
  15   5   7      392.13      427.18     64.10 o 
  16   5   7       10.54      -11.34     27.56 o 
   1   6   7      813.03      840.15     42.40 o 
   2   6   7     8565.69     9104.66    345.62 o 
   3   6   7      138.83      180.98     20.87 o 
   4   6   7      741.51      798.29     50.19 o 
   5   6   7       68.40       71.28     18.80 o 
   6   6   7      512.80      540.89     40.62 o 
   7   6   7      119.95      145.12     25.82 o 
   8   6   7      115.15       62.04     23.42 o 
   9   6   7       10.83       12.06     19.00 o 
  10   6   7      104.76      117.20     28.54 o 
  11   6   7      185.96      220.94     35.73 o 
  12   6   7      543.17      701.61     79.94 o 
  13   6   7       96.96       93.52     51.58 o 
  14   6   7       55.82       61.49     47.66 o 
  15   6   7        1.94      -10.25     46.14 o 
   0   7   7      354.84      489.37     54.04 o 
   1   7   7     1188.20     1356.40    129.41 o 
   2   7   7      271.28      296.55     30.62 o 
   3   7   7     1815.41     1809.97     93.68 o 
   4   7   7       79.22       72.90     19.98 o 
   5   7   7      184.02      193.52     26.75 o 
   6   7   7      612.22      548.09     51.31 o 
   7   7   7     1357.80     1476.54    195.53 o 
   8   7   7      177.92      135.73     29.62 o 
   9   7   7      103.24      201.10     34.43 o 
  10   7   7      208.33      183.14     35.36 o 
  11   7   7     1084.82     1081.71     81.76 o 
  12   7   7       42.52       -5.67     29.56 o 
  13   7   7      128.69      121.05     42.14 o 
  14   7   7        8.44       -5.56     32.81 o 
   1   8   7      554.90      503.65     64.17 o 
   2   8   7      110.21      189.69     32.81 o 
   3   8   7       12.51       14.96     30.93 o 
   4   8   7      675.60      770.81    146.08 o 
   5   8   7      300.41      288.93     38.19 o 
   6   8   7      773.14      848.79     68.23 o 
   7   8   7       78.16      125.26     33.05 o 
   8   8   7      917.69      897.93     78.58 o 
   9   8   7      105.92       71.02     28.47 o 
  10   8   7      195.93      170.55     47.46 o 
  11   8   7        5.42      -11.31     27.99 o 
  12   8   7      853.15      875.48    159.68 o 
   0   9   7     1079.72     1064.06    136.14 o 
   1   9   7      148.87      122.37     79.53 o 
   2   9   7        6.18        7.70     27.20 o 
   3   9   7      647.41      725.92     79.20 o 
   4   9   7      128.59       94.55     35.47 o 
   5   9   7      102.13       94.13     37.60 o 
   6   9   7       78.05       66.08     50.41 o 
   7   9   7      717.60      654.81     79.20 o 
   8   9   7      118.06      144.36     37.07 o 
   9   9   7       52.55       40.90     28.64 o 
  10   9   7        7.22       15.09     28.08 o 
   1  10   7      167.43      200.57     46.14 o 
   2  10   7      311.98      280.57     78.30 o 
   3  10   7      177.58      129.17     47.78 o 
   4  10   7      120.73      119.75     39.05 o 
   5  10   7       66.44       24.78     38.01 o 
   6  10   7      174.55      171.51     46.42 o 
   7  10   7      100.59      148.21     44.95 o 
   0   0   8      150.29      209.17     19.41 o 
   2   0   8      375.03      371.76     26.74 o 
   4   0   8    12739.53    12625.43    592.10 o 
   6   0   8     7688.30     7691.62    361.91 o 
   8   0   8      360.31      320.74     29.53 o 
  10   0   8      852.80      745.04     50.22 o 
  12   0   8      452.29      407.36     40.06 o 
  14   0   8      567.60      527.34     57.77 o 
  16   0   8       80.04      119.75     34.07 o 
  18   0   8      314.09      354.13     75.96 o 
   1   1   8      483.06      478.60     26.11 o 
   2   1   8      111.35      110.34      8.93 o 
   3   1   8      407.17      441.12     26.11 o 
   4   1   8      451.74      438.32     19.84 o 
   5   1   8     1844.08     1517.05     57.40 o 
   6   1   8      204.37      196.82     19.75 o 
   7   1   8     2861.83     2668.10     94.08 o 
   8   1   8     1266.29     1310.90     56.76 o 
   9   1   8     2490.26     2427.44    100.60 o 
  10   1   8      836.88      866.21     44.51 o 
  11   1   8      641.12      672.68     34.76 o 
  12   1   8       23.94       28.02     15.46 o 
  13   1   8      598.49      616.13     41.67 o 
  14   1   8        0.31       -8.45     14.52 o 
  15   1   8      541.65      524.16     41.64 o 
  16   1   8      304.62      304.59     34.13 o 
  17   1   8      102.08       82.19     22.68 o 
  18   1   8       39.93       30.06     24.89 o 
   0   2   8     2900.54     2999.89    144.78 o 
   1   2   8      643.58      717.74     30.78 o 
   2   2   8      514.69      570.19     26.75 o 
   3   2   8     3919.30     4138.59    143.85 o 
   4   2   8     4334.80     4155.00    144.90 o 
   5   2   8     8736.72     8562.22    296.14 o 
   6   2   8     6279.08     5979.92    211.95 o 
   7   2   8      938.38      880.52     43.21 o 
   8   2   8     3122.63     2958.75    117.30 o 
   9   2   8      407.86      401.22     30.65 o 
  10   2   8     1384.36     1342.98     61.21 o 
  11   2   8       54.49       78.48     16.00 o 
  12   2   8        7.22       33.59     18.88 o 
  13   2   8       20.77       23.40     18.43 o 
  14   2   8      233.02      243.90     38.83 o 
  15   2   8       33.69       14.40     22.46 o 
  16   2   8       66.09       76.54     30.64 o 
  17   2   8        0.12      -32.17     25.59 o 
   1   3   8     2975.41     2722.24     96.82 o 
   2   3   8     1771.20     1766.30     65.08 o 
   3   3   8     1253.66     1242.92     50.70 o 
   4   3   8      931.47      867.87     37.56 o 
   5   3   8     1338.63     1360.41     53.87 o 
   6   3   8      484.47      488.72     27.23 o 
   7   3   8      453.53      508.41     28.13 o 
   8   3   8      203.32      205.10     20.16 o 
   9   3   8      714.88      767.25     85.78 o 
  10   3   8      273.77      287.39     38.83 o 
  11   3   8      177.78      171.88     25.28 o 
  12   3   8      312.59      255.87     31.93 o 
  13   3   8      551.02      425.75     82.40 o 
  14   3   8      222.32      202.15     41.39 o 
  15   3   8      353.87      297.92     49.24 o 
  16   3   8       23.63       13.43     30.21 o 
  17   3   8       86.49      100.30     93.16 o 
   0   4   8     4758.57     4500.67    211.14 o 
   1   4   8      512.65      499.68     26.41 o 
   2   4   8      428.77      388.88     23.66 o 
   3   4   8      706.16      708.70     35.37 o 
   4   4   8     2142.35     2037.77     76.08 o 
   5   4   8      968.30     1120.81     45.35 o 
   6   4   8     1052.90      991.38     47.41 o 
   7   4   8      111.93      156.65     19.56 o 
   8   4   8      824.96      925.77     48.73 o 
   9   4   8        1.46       -5.09     12.90 o 
  10   4   8     1729.88     1950.58    273.73 o 
  11   4   8      175.62      170.08     37.42 o 
  12   4   8      143.25      240.95     42.86 o 
  13   4   8       64.29       68.59     30.26 o 
  14   4   8      509.64      502.55     66.02 o 
  15   4   8       50.44       42.20     52.28 o 
  16   4   8       48.57       73.64     34.53 o 
   1   5   8     3649.41     3888.59    131.19 o 
   2   5   8       46.61       84.09     18.58 o 
   3   5   8      678.93      629.75     36.87 o 
   4   5   8       54.62       27.73     13.28 o 
   5   5   8     1097.96     1143.04     54.50 o 
   6   5   8      160.11      138.11     19.45 o 
   7   5   8       59.55       60.47     18.95 o 
   8   5   8      125.52      138.19     28.75 o 
   9   5   8      290.39      402.10     36.67 o 
  10   5   8      521.19      549.52     53.19 o 
  11   5   8      282.70      318.44     51.13 o 
  12   5   8        7.42        4.43     37.07 o 
  13   5   8      803.09      915.94     95.22 o 
  14   5   8       43.06        3.24     29.81 o 
  15   5   8      424.31      401.82    115.26 o 
  16   5   8        4.64      -27.28     36.78 o 
   0   6   8     7747.00     8128.89    375.16 o 
   1   6   8       68.51      133.95     18.57 o 
   2   6   8      144.30      165.56     23.89 o 
   3   6   8      188.97      225.63     22.95 o 
   4   6   8     1306.15     1434.40     71.57 o 
   5   6   8      516.13      422.70     42.55 o 
   6   6   8      514.67      517.47     43.25 o 
   7   6   8      542.63      510.49     42.16 o 
   8   6   8       88.80       98.04     22.73 o 
   9   6   8      336.68      308.30     40.54 o 
  10   6   8      333.56      363.24     43.24 o 
  11   6   8      199.28      230.23     38.00 o 
  12   6   8       68.47       31.55     45.32 o 
  13   6   8       29.86       51.02     34.80 o 
  14   6   8      485.08      411.27    134.15 o 
  15   6   8        7.36       13.05     34.11 o 
   1   7   8     1328.75     1562.61     96.15 o 
   2   7   8      241.95      261.56     30.59 o 
   3   7   8      795.52      824.33     53.43 o 
   4   7   8       29.93       12.45     17.58 o 
   5   7   8      815.09      803.98     52.62 o 
   6   7   8      502.78      545.89     45.05 o 
   7   7   8       75.21       32.79     34.74 o 
   8   7   8       86.12      144.86     30.22 o 
   9   7   8     2032.86     2233.55    126.96 o 
  10   7   8      345.23      315.51     43.75 o 
  11   7   8      116.40      110.61     33.14 o 
  12   7   8      308.63      413.46     65.96 o 
  13   7   8      235.83      167.15     65.96 o 
   0   8   8      158.08       85.96     44.44 o 
   1   8   8       92.22       91.05     56.78 o 
   2   8   8       44.56       13.34     21.30 o 
   3   8   8      162.62      171.19     33.32 o 
   4   8   8     1030.95     1033.63     83.25 o 
   5   8   8        4.74       -4.22     19.83 o 
   6   8   8      634.35      634.37     55.97 o 
   7   8   8       63.45       43.09     25.47 o 
   8   8   8      392.45      425.55     49.10 o 
   9   8   8       87.42      123.13     30.34 o 
  10   8   8      700.53      601.78     60.32 o 
  11   8   8        8.62       35.72     28.99 o 
  12   8   8       64.38       52.25     49.46 o 
   1   9   8      585.49      508.78     66.81 o 
   2   9   8        2.39       11.57     37.95 o 
   3   9   8      464.96      470.46     64.13 o 
   4   9   8       18.05       -9.46     27.59 o 
   5   9   8     1245.50     1107.64    105.29 o 
   6   9   8       16.54        3.36     29.84 o 
   7   9   8       20.83       19.66     30.99 o 
   8   9   8      101.76       56.58     31.07 o 
   9   9   8      486.20      463.81     76.06 o 
   0  10   8      808.64      738.93    123.74 o 
   1  10   8      188.36      131.89     42.48 o 
   2  10   8       90.63      154.93     44.21 o 
   3  10   8      177.94      150.79     44.38 o 
   4  10   8      187.28      110.71     39.30 o 
   5  10   8        5.85       30.03     43.33 o 
   6  10   8      143.19       59.44     36.67 o 
   2   0   9     6585.23     6551.11    431.96 o 
   4   0   9     2510.87     2664.20    135.59 o 
   6   0   9     6618.31     6178.40    305.17 o 
   8   0   9      915.17      800.09     51.68 o 
  10   0   9      178.49      157.92     24.16 o 
  12   0   9     2709.59     2657.13    139.15 o 
  14   0   9       10.69       13.27     23.04 o 
  16   0   9      650.65      650.98     71.02 o 
   0   1   9     1072.57     1033.12     58.12 o 
   1   1   9     2101.86     1914.54     67.17 o 
   2   1   9      474.68      417.95     19.08 o 
   3   1   9     1049.07     1069.18     37.33 o 
   4   1   9       19.72       15.72      6.97 o 
   5   1   9       85.35       82.81     10.84 o 
   6   1   9      648.23      737.81     32.96 o 
   7   1   9     2274.74     2021.48     73.73 o 
   8   1   9      499.04      560.53     30.02 o 
   9   1   9       19.24       41.33     11.70 o 
  10   1   9      667.64      667.15     39.56 o 
  11   1   9     1745.20     1876.13     72.26 o 
  12   1   9        9.56       11.94     11.88 o 
  13   1   9      501.31      537.43     41.42 o 
  14   1   9        8.68       14.16     17.43 o 
  15   1   9      303.10      284.33     32.11 o 
  16   1   9       19.51        5.81     22.66 o 
  17   1   9      297.10      364.48     40.24 o 
   1   2   9     1131.57     1363.66     50.37 o 
   2   2   9     4029.23     3771.46    145.29 o 
   3   2   9      595.53      597.51     25.10 o 
   4   2   9      896.55      897.51     38.09 o 
   5   2   9      349.12      359.64     28.18 o 
   6   2   9     3937.97     3874.26    139.33 o 
   7   2   9      461.58      436.14     28.61 o 
   8   2   9     2844.36     2975.01    120.21 o 
   9   2   9     1260.37     1261.47     58.33 o 
  10   2   9      336.12      286.03     24.98 o 
  11   2   9      835.18      867.54     74.60 o 
  12   2   9       27.60       33.02     16.93 o 
  13   2   9      109.88       95.23     23.91 o 
  14   2   9      181.88      166.16     29.82 o 
  15   2   9       17.67       46.26     23.66 o 
  16   2   9      190.00      272.28     37.24 o 
  17   2   9       14.99        9.53     22.12 o 
   0   3   9      321.71      318.75     29.39 o 
   1   3   9      583.47      623.84     28.58 o 
   2   3   9     2277.17     2300.07     81.61 o 
   3   3   9     2429.71     2324.05     85.30 o 
   4   3   9      650.94      665.53     31.69 o 
   5   3   9     1803.35     1611.24     61.10 o 
   6   3   9      606.37      587.96     30.84 o 
   7   3   9     1458.23     1430.50     57.52 o 
   8   3   9       55.48       57.24     15.00 o 
   9   3   9      587.06      559.81     40.60 o 
  10   3   9      945.29      924.71     55.19 o 
  11   3   9      687.12      711.33     47.25 o 
  12   3   9       64.43       66.97     20.42 o 
  13   3   9      436.08      362.96     52.35 o 
  14   3   9       28.25       -5.68     23.80 o 
  15   3   9      261.44      309.40     51.60 o 
  16   3   9        8.52        0.40     27.31 o 
  17   3   9       99.61      145.37     43.18 o 
   1   4   9      739.42      765.12     34.61 o 
   2   4   9     4557.94     4591.95    155.15 o 
   3   4   9      183.84      220.39     23.54 o 
   4   4   9      486.64      565.65     30.10 o 
   5   4   9       34.50       37.40     11.59 o 
   6   4   9      996.86     1023.01     51.70 o 
   7   4   9       13.96        8.54     12.70 o 
   8   4   9     1634.86     1547.29     71.77 o 
   9   4   9      639.31      745.53     70.41 o 
  10   4   9      620.63      607.15     54.15 o 
  11   4   9      534.23      682.92     80.66 o 
  12   4   9      901.82      880.86     84.58 o 
  13   4   9       99.98      137.70     44.21 o 
  14   4   9       65.80       40.14     30.93 o 
  15   4   9       51.23       35.39     31.23 o 
  16   4   9      228.07      237.81     49.63 o 
   0   5   9       87.17      112.81     22.90 o 
   1   5   9     2132.71     2274.32     82.23 o 
   2   5   9     1379.90     1607.54     61.63 o 
   3   5   9     2977.66     3011.55    108.54 o 
   4   5   9      683.82      688.91     39.55 o 
   5   5   9       14.72       20.80     14.23 o 
   6   5   9       60.08       63.97     18.03 o 
   7   5   9      940.97      972.88     64.99 o 
   8   5   9      430.79      521.47     42.58 o 
   9   5   9      483.34      496.97     45.90 o 
  10   5   9      213.06      174.91     28.00 o 
  11   5   9      989.55      892.57    100.41 o 
  12   5   9       17.58       20.65     31.69 o 
  13   5   9      469.89      434.11     61.96 o 
  14   5   9      182.45      220.18     47.96 o 
  15   5   9      197.02      162.84     54.85 o 
   1   6   9      138.78      139.69     19.71 o 
   2   6   9     1729.65     1824.76     77.18 o 
   3   6   9      513.10      530.23     35.52 o 
   4   6   9      456.58      464.88     46.20 o 
   5   6   9       24.48        9.49     26.94 o 
   6   6   9      500.00      556.94     52.33 o 
   7   6   9      277.60      296.15     32.21 o 
   8   6   9      224.01      250.98     31.42 o 
   9   6   9       44.27      -11.64     17.86 o 
  10   6   9       53.01       21.79     33.03 o 
  11   6   9       33.56       10.80     26.42 o 
  12   6   9      985.56     1110.99    120.58 o 
  13   6   9       10.82       -6.17     28.64 o 
  14   6   9        3.71      -14.26     31.39 o 
   0   7   9      123.41      124.86     39.18 o 
   1   7   9      581.15      618.09     46.87 o 
   2   7   9       94.15       62.08     23.91 o 
   3   7   9      716.69      716.51     52.26 o 
   4   7   9      153.40      162.00     25.62 o 
   5   7   9      201.57      176.24     53.75 o 
   6   7   9      110.02      144.88     38.12 o 
   7   7   9      911.71      988.81     63.85 o 
   8   7   9       59.16       64.71     23.61 o 
   9   7   9       63.11       55.44     26.52 o 
  10   7   9      195.50      213.40     37.33 o 
  11   7   9      415.95      389.20     50.06 o 
  12   7   9       29.60       12.00     31.61 o 
  13   7   9      119.80       19.84     54.27 o 
   1   8   9       29.12       -2.10     25.18 o 
   2   8   9      416.07      405.98     45.06 o 
   3   8   9      243.81      305.72     51.58 o 
   4   8   9     1195.95     1216.59    142.30 o 
   5   8   9        9.72       30.77     20.57 o 
   6   8   9      661.76      716.86     72.66 o 
   7   8   9        1.31      -17.83     35.13 o 
   8   8   9      462.86      409.44     49.67 o 
   9   8   9       22.05       28.42     25.89 o 
  10   8   9      222.66      153.37     49.31 o 
  11   8   9        4.98      -37.57     31.10 o 
   0   9   9     1512.41     1485.92    164.91 o 
   1   9   9      550.45      686.22    111.22 o 
   2   9   9       11.95       52.00     33.36 o 
   3   9   9     1281.63     1433.94    118.29 o 
   4   9   9        6.41        8.30     28.03 o 
   5   9   9       89.87       60.17     32.40 o 
   6   9   9       46.67       51.03     33.42 o 
   7   9   9      704.13      825.50    122.86 o 
   8   9   9       35.32       25.26     27.65 o 
   9   9   9      131.14       87.27     34.16 o 
   1  10   9      143.71       75.13     38.33 o 
   2  10   9      330.67      343.56     60.03 o 
   3  10   9      118.89      229.44     49.94 o 
   4  10   9       23.46       27.60     33.14 o 
   5  10   9        6.72       19.07     32.48 o 
   0   0  10     5893.14     5145.67    323.15 o 
   2   0  10     1849.11     1864.17    101.00 o 
   4   0  10     7867.37     6876.39    432.88 o 
   6   0  10     1983.91     2059.05    108.04 o 
   8   0  10     1670.51     1527.98     87.22 o 
  10   0  10      173.42      111.84     33.80 o 
  12   0  10     1237.66     1138.05     72.14 o 
  14   0  10      371.65      424.86     52.35 o 
  16   0  10       14.62       27.70     33.92 o 
   1   1  10     6158.36     6482.15    220.43 o 
   2   1  10      773.54      809.63     34.42 o 
   3   1  10      785.97      695.46     30.23 o 
   4   1  10      184.84      184.86     14.40 o 
   5   1  10     1470.72     1395.15     54.25 o 
   6   1  10      531.93      598.60     29.74 o 
   7   1  10      215.51      229.69     17.86 o 
   8   1  10      181.28      218.26     22.85 o 
   9   1  10      585.22      557.20     30.47 o 
  10   1  10      677.55      657.79     34.75 o 
  11   1  10      160.57      155.93     18.27 o 
  12   1  10      134.88      133.07     22.05 o 
  13   1  10      592.39      632.55     36.74 o 
  14   1  10        7.79       10.13     17.29 o 
  15   1  10      200.61      224.14     30.33 o 
  16   1  10        5.34        0.71     18.46 o 
  17   1  10       68.98       88.68     25.16 o 
   0   2  10     5513.38     5527.01    305.62 o 
   1   2  10      582.35      556.00     37.88 o 
   2   2  10       78.90       81.47     11.72 o 
   3   2  10      590.80      631.86     31.93 o 
   4   2  10     2639.70     2782.01    101.16 o 
   5   2  10      160.80      125.59     19.17 o 
   6   2  10     1314.43     1281.96     53.28 o 
   7   2  10     1900.66     1859.54     78.28 o 
   8   2  10     1195.38     1163.36     54.68 o 
   9   2  10      338.63      312.51     26.26 o 
  10   2  10      724.66      816.26     48.07 o 
  11   2  10      122.96      110.42     19.47 o 
  12   2  10        2.79        0.57     15.19 o 
  13   2  10      289.58      311.62     43.50 o 
  14   2  10      412.00      444.81     46.64 o 
  15   2  10       10.33      -11.14     21.88 o 
  16   2  10       13.83       12.01     41.23 o 
  17   2  10       88.76      204.17    112.80 o 
   1   3  10      195.24      162.80     15.32 o 
   2   3  10      130.09      148.37     22.82 o 
   3   3  10      234.75      222.55     17.84 o 
   4   3  10      415.14      425.60     25.37 o 
   5   3  10     3292.00     3290.24    124.00 o 
   6   3  10      356.92      405.02     28.53 o 
   7   3  10       12.68       19.23     10.81 o 
   8   3  10      104.53      120.88     18.64 o 
   9   3  10     4153.15     4297.84    190.25 o 
  10   3  10      784.90      777.61     50.87 o 
  11   3  10      224.28      254.02     29.04 o 
  12   3  10      279.67      301.88     40.23 o 
  13   3  10      804.24      854.14     82.29 o 
  14   3  10       17.33       -8.03     28.13 o 
  15   3  10      281.81      278.03     50.25 o 
  16   3  10       59.05       23.53     33.16 o 
   0   4  10      524.83      532.51     40.75 o 
   1   4  10      888.26      903.73     46.79 o 
   2   4  10      176.25      182.00     17.53 o 
   3   4  10      215.98      270.80     25.21 o 
   4   4  10     1589.65     1661.65     64.16 o 
   5   4  10        7.38        9.99     10.36 o 
   6   4  10      499.47      551.32     35.32 o 
   7   4  10       59.41       69.37     16.69 o 
   8   4  10      964.87     1077.85     55.66 o 
   9   4  10       59.72       46.15     16.52 o 
  10   4  10     2090.17     2013.81    123.88 o 
  11   4  10      131.68      151.22     32.91 o 
  12   4  10       86.23       61.29     40.94 o 
  13   4  10       28.69      -14.98     27.37 o 
  14   4  10      370.78      406.47     59.34 o 
  15   4  10       10.74      -20.96     28.24 o 
  16   4  10       31.68       32.62     34.89 o 
   1   5  10     2260.72     2455.46     90.58 o 
   2   5  10       44.62       48.57     13.00 o 
   3   5  10     1279.55     1454.92     58.22 o 
   4   5  10      213.44      247.01     24.54 o 
   5   5  10     1822.62     1844.30     80.08 o 
   6   5  10      122.10      149.56     21.83 o 
   7   5  10      174.14      202.85     24.45 o 
   8   5  10      307.22      322.00     40.25 o 
   9   5  10      265.31      292.40     33.79 o 
  10   5  10      246.27      219.73     34.23 o 
  11   5  10       61.64       46.08     46.86 o 
  12   5  10       74.51       52.46     33.96 o 
  13   5  10      211.76      247.52     51.86 o 
  14   5  10       30.23        7.08     50.35 o 
  15   5  10      158.92      134.00     47.25 o 
   0   6  10     4662.36     4808.78    234.05 o 
   1   6  10       22.67        6.66     14.05 o 
   2   6  10      111.39       93.65     18.68 o 
   3   6  10      401.12      493.91     45.76 o 
   4   6  10      828.40      965.26     49.96 o 
   5   6  10        4.21      -11.10     16.13 o 
   6   6  10      315.70      385.31     37.83 o 
   7   6  10        3.07        7.37     16.97 o 
   8   6  10      415.38      452.39     41.67 o 
   9   6  10       74.91      109.97     25.10 o 
  10   6  10      288.73      327.05     64.73 o 
  11   6  10       77.59       49.34     69.53 o 
  12   6  10      130.86      152.63     40.44 o 
  13   6  10       87.21       65.27     37.63 o 
  14   6  10      431.56      446.08     69.68 o 
   1   7  10     1314.19     1353.54     71.56 o 
   2   7  10      193.67      194.30     31.90 o 
   3   7  10      157.75      119.47     25.38 o 
   4   7  10      400.47      425.69     43.44 o 
   5   7  10      869.14      818.90     55.83 o 
   6   7  10      152.69      239.24     42.15 o 
   7   7  10        2.67       23.68     21.01 o 
   8   7  10       15.23       12.73     20.68 o 
   9   7  10     1209.74     1245.74     88.23 o 
  10   7  10       55.33       38.43     27.22 o 
  11   7  10       75.23       74.09     29.71 o 
  12   7  10      160.45      163.13     86.72 o 
   0   8  10      481.07      589.57     95.08 o 
   1   8  10       25.42        9.91     32.10 o 
   2   8  10      118.79      148.47     31.72 o 
   3   8  10      147.03      214.09     41.20 o 
   4   8  10     1497.76     1551.27    118.61 o 
   5   8  10       12.22       19.93     23.41 o 
   6   8  10      587.03      637.43     65.12 o 
   7   8  10       79.78      118.74     28.77 o 
   8   8  10      157.46      164.58     35.91 o 
   9   8  10       10.41      -19.20     22.96 o 
  10   8  10      195.99      119.29     44.13 o 
   1   9  10      397.85      369.56     60.12 o 
   2   9  10       29.31      -14.57     32.63 o 
   3   9  10      203.39      373.22     59.27 o 
   4   9  10       99.46      125.59     40.08 o 
   5   9  10      617.71      572.19     74.52 o 
   6   9  10       15.02       14.01     56.67 o 
   7   9  10       33.43       33.67     43.57 o 
   8   9  10      102.69       79.93     83.45 o 
   0  10  10      337.03      268.41     77.42 o 
   1  10  10       71.69       49.08     48.71 o 
   2  10  10       29.86       30.19     36.81 o 
   3  10  10       66.00       -8.47     35.20 o 
   2   0  11      701.74      715.78     40.31 o 
   4   0  11     1407.56     1335.32     74.12 o 
   6   0  11      493.36      618.58     57.39 o 
   8   0  11     1523.93     1397.10     77.98 o 
  10   0  11       74.86      100.37     22.49 o 
  12   0  11     3059.05     2888.19    151.28 o 
  14   0  11        8.53       18.27     23.59 o 
  16   0  11      447.34      387.24     80.23 o 
   0   1  11      282.90      295.29     26.66 o 
   1   1  11     5026.04     5088.46    173.92 o 
   2   1  11      247.06      232.03     16.87 o 
   3   1  11     3376.33     3299.01    115.77 o 
   4   1  11      287.69      309.50     20.18 o 
   5   1  11     1036.85      989.02     56.39 o 
   6   1  11      174.64      180.04     19.68 o 
   7   1  11      614.86      563.95     33.92 o 
   8   1  11       28.90       27.55     13.49 o 
   9   1  11      117.59       99.27     17.49 o 
  10   1  11       80.78      124.37     18.66 o 
  11   1  11      426.53      473.36     38.93 o 
  12   1  11      180.00      199.04     24.08 o 
  13   1  11      242.25      267.38     26.82 o 
  14   1  11      100.09       48.18     20.70 o 
  15   1  11      144.25      121.01     28.84 o 
  16   1  11        3.22      -13.01     21.89 o 
  17   1  11      271.22      286.39     78.33 o 
   1   2  11       33.43       22.71      9.67 o 
   2   2  11     1975.37     1825.28     68.32 o 
   3   2  11      443.12      466.69     26.06 o 
   4   2  11      394.48      397.56     30.52 o 
   5   2  11        0.92        2.09      9.58 o 
   6   2  11      454.70      530.09     29.62 o 
   7   2  11      137.82      141.90     19.52 o 
   8   2  11     1230.73     1238.21     58.92 o 
   9   2  11       11.66       -9.20     12.39 o 
  10   2  11      116.84      126.77     19.95 o 
  11   2  11      114.21      153.36     20.65 o 
  12   2  11      115.27      109.07     22.95 o 
  13   2  11       91.23       67.57     23.41 o 
  14   2  11        1.21       -6.78     20.86 o 
  15   2  11       28.71       40.51     24.09 o 
  16   2  11      480.11      522.41     81.69 o 
   0   3  11      232.44      200.70     24.68 o 
   1   3  11      195.65      201.39     17.55 o 
   2   3  11       23.99       44.98     11.64 o 
   3   3  11     1186.40     1056.58     45.48 o 
   4   3  11      367.45      384.78     24.53 o 
   5   3  11      271.96      280.69     21.72 o 
   6   3  11      335.42      387.78     25.64 o 
   7   3  11     3029.15     3047.75    110.08 o 
   8   3  11      231.51      227.71     23.72 o 
   9   3  11      910.40      926.78     58.57 o 
  10   3  11      519.24      569.59     67.10 o 
  11   3  11     1004.65     1090.60    133.19 o 
  12   3  11       86.49       68.07     21.83 o 
  13   3  11      288.30      413.58     49.41 o 
  14   3  11       33.67       16.44     30.57 o 
  15   3  11       35.70       69.07     49.18 o 
  16   3  11       12.56        1.39     31.66 o 
   1   4  11      138.65      125.77     15.82 o 
   2   4  11     1997.16     1939.79     74.31 o 
   3   4  11      129.65      154.91     17.25 o 
   4   4  11      274.03      327.60     24.05 o 
   5   4  11      119.22      125.44     18.25 o 
   6   4  11     1143.65     1213.03     57.40 o 
   7   4  11      149.09      157.94     21.21 o 
   8   4  11     1188.01     1174.71     58.81 o 
   9   4  11        9.03       23.27     18.89 o 
  10   4  11      401.04      528.71     54.39 o 
  11   4  11        9.41       -0.91     24.21 o 
  12   4  11      885.27      884.38     72.87 o 
  13   4  11        6.34       11.70     31.13 o 
  14   4  11       13.86       -8.61     30.57 o 
  15   4  11        4.93       19.91     35.71 o 
   0   5  11       60.48       20.31     17.82 o 
   1   5  11     1239.35     1291.25     53.41 o 
   2   5  11     1407.54     1464.89     59.11 o 
   3   5  11     1979.32     2117.51     88.56 o 
   4   5  11      857.72      848.25     45.44 o 
   5   5  11      246.44      203.29     29.44 o 
   6   5  11       29.16       55.87     17.84 o 
   7   5  11      977.84     1094.70     56.98 o 
   8   5  11      275.80      295.89     34.28 o 
   9   5  11      235.98      260.69     33.07 o 
  10   5  11       36.33       50.34     26.08 o 
  11   5  11      153.30      163.96     34.86 o 
  12   5  11        4.75      -38.10     25.82 o 
  13   5  11      361.20      400.18     78.42 o 
  14   5  11      115.16       72.66     42.19 o 
   1   6  11      119.39       84.90     18.44 o 
   2   6  11      149.93      151.17     21.39 o 
   3   6  11      192.35      230.21     25.14 o 
   4   6  11      103.99      115.42     20.31 o 
   5   6  11       19.45       23.86     19.72 o 
   6   6  11      260.26      302.71     33.92 o 
   7   6  11        8.05        2.54     17.94 o 
   8   6  11      655.78      694.93     60.51 o 
   9   6  11       14.34        8.71     19.48 o 
  10   6  11      131.06      163.27     30.20 o 
  11   6  11       75.93       76.61     31.91 o 
  12   6  11      777.95      848.91     91.97 o 
  13   6  11      181.51       86.16     72.22 o 
   0   7  11      159.18      238.39     41.96 o 
   1   7  11      764.79      859.35     56.75 o 
   2   7  11      911.64      962.99     85.57 o 
   3   7  11      365.01      432.66     39.46 o 
   4   7  11      241.50      225.03     30.69 o 
   5   7  11      135.61      115.89     25.42 o 
   6   7  11      312.01      352.68     38.09 o 
   7   7  11     1076.63     1147.25     97.13 o 
   8   7  11       25.91       22.23     21.95 o 
   9   7  11       84.00      122.39     28.95 o 
  10   7  11       26.32       30.73     25.66 o 
  11   7  11      277.69      268.17     45.85 o 
  12   7  11       28.18       82.20     76.20 o 
   1   8  11        3.48       12.10     25.42 o 
   2   8  11     1255.37     1540.83    186.61 o 
   3   8  11       77.12       48.67     26.90 o 
   4   8  11      417.83      454.92     49.29 o 
   5   8  11       87.99       44.92     26.16 o 
   6   8  11      460.95      537.57     49.12 o 
   7   8  11       43.09       10.25     23.42 o 
   8   8  11      149.70      137.87     37.26 o 
   9   8  11        2.11        0.05     33.54 o 
  10   8  11      250.97      264.47     44.62 o 
   0   9  11       14.27       11.23     46.08 o 
   1   9  11      370.07      326.83     57.12 o 
   2   9  11       25.65      100.50     49.47 o 
   3   9  11      892.26      958.33     99.36 o 
   4   9  11        4.37        8.82     25.07 o 
   5   9  11       64.40       30.37     33.67 o 
   6   9  11       50.73      111.91     97.42 o 
   7   9  11      274.00      189.50     96.14 o 
   0   0  12     4626.60     5406.75    443.26 o 
   2   0  12     1804.23     1833.66    149.70 o 
   4   0  12     4766.28     4822.45    304.29 o 
   6   0  12      336.93      288.68     38.47 o 
   8   0  12      182.18      215.63     36.28 o 
  10   0  12      759.59      672.31    139.82 o 
  12   0  12      164.63      126.00     40.88 o 
  14   0  12     1018.83     1076.65    120.23 o 
  16   0  12       29.50       -7.02     44.44 o 
   1   1  12     7800.47     7818.67    265.29 o 
   2   1  12       33.30       53.52     10.45 o 
   3   1  12      764.46      728.42     48.08 o 
   4   1  12      406.82      527.14     31.65 o 
   5   1  12     1439.78     1358.81     60.78 o 
   6   1  12      276.86      217.96     21.80 o 
   7   1  12       60.63       75.61     15.04 o 
   8   1  12      334.08      320.29     30.79 o 
   9   1  12      979.72      949.81     47.31 o 
  10   1  12       49.55       46.52     16.06 o 
  11   1  12       29.05       24.74     23.07 o 
  12   1  12      106.10       74.19     18.60 o 
  13   1  12      373.32      510.25     64.47 o 
  14   1  12       12.92       52.00     25.68 o 
  15   1  12      140.76      229.21     53.51 o 
  16   1  12        0.83       -8.46     30.95 o 
   0   2  12     2518.91     2518.28    136.34 o 
   1   2  12       92.93       82.44     13.08 o 
   2   2  12      123.19      109.54     15.87 o 
   3   2  12      284.13      303.40     26.01 o 
   4   2  12      794.71      737.82     35.14 o 
   5   2  12       16.08       11.27     14.58 o 
   6   2  12      175.76      189.60     20.70 o 
   7   2  12      353.18      315.43     26.35 o 
   8   2  12      611.61      627.38     38.82 o 
   9   2  12      336.90      332.22     28.33 o 
  10   2  12      240.66      190.47     22.97 o 
  11   2  12       58.82       50.69     21.15 o 
  12   2  12       49.35       94.52     28.81 o 
  13   2  12       25.70       12.37     18.38 o 
  14   2  12      250.91      274.55     50.59 o 
  15   2  12       24.32       -1.96     24.48 o 
  16   2  12        9.10      -18.28     31.40 o 
   1   3  12       84.47       65.98     21.15 o 
   2   3  12        1.64       -5.94     10.41 o 
   3   3  12      529.12      506.95     30.14 o 
   4   3  12       85.23      117.21     17.07 o 
   5   3  12     3481.65     3418.64    118.96 o 
   6   3  12      471.73      500.75     30.03 o 
   7   3  12      287.47      346.67     48.16 o 
   8   3  12      489.34      514.09     48.31 o 
   9   3  12     2147.98     2219.17    120.48 o 
  10   3  12     1269.95     1340.32     74.61 o 
  11   3  12      159.89      201.34     33.04 o 
  12   3  12      123.83      133.39     26.03 o 
  13   3  12      313.38      324.06     43.68 o 
  14   3  12       42.16       36.35     26.60 o 
  15   3  12       31.59       56.66     35.65 o 
   0   4  12     2208.16     2130.70    113.02 o 
   1   4  12        6.32       19.50     11.95 o 
   2   4  12      118.05       84.35     14.74 o 
   3   4  12       61.30       75.28     17.58 o 
   4   4  12     1214.80     1388.40     56.84 o 
   5   4  12      134.02      118.06     21.93 o 
   6   4  12      599.20      617.67     42.10 o 
   7   4  12       15.66       13.43     15.08 o 
   8   4  12      595.56      600.50     39.88 o 
   9   4  12        2.64       12.55     18.09 o 
  10   4  12      954.52      960.36     60.96 o 
  11   4  12        2.51      -12.12     22.82 o 
  12   4  12       73.31       36.11     65.46 o 
  13   4  12        4.46      -24.62     23.71 o 
  14   4  12      373.77      422.06     65.45 o 
  15   4  12        1.69      -35.43     33.79 o 
   1   5  12      865.09      932.86     45.24 o 
   2   5  12      459.50      466.95     29.63 o 
   3   5  12      227.87      232.36     32.17 o 
   4   5  12      484.92      508.42     35.34 o 
   5   5  12     2991.74     3248.35    123.10 o 
   6   5  12       51.61       35.29     16.98 o 
   7   5  12       88.90       72.39     19.00 o 
   8   5  12      197.13      216.69     29.67 o 
   9   5  12      639.94      650.73     50.72 o 
  10   5  12        4.93        1.01     23.55 o 
  11   5  12       35.37       31.28     24.81 o 
  12   5  12        1.94      -19.33     25.56 o 
  13   5  12      146.66      147.04     47.02 o 
  14   5  12       78.70      114.20     43.65 o 
   0   6  12     1250.74     1432.90     84.95 o 
   1   6  12      518.78      573.66     53.09 o 
   2   6  12       28.53       14.74     15.99 o 
   3   6  12       96.06       76.44     19.23 o 
   4   6  12      482.26      480.67     46.17 o 
   5   6  12      198.42      218.63     29.95 o 
   6   6  12      209.04      219.34     55.45 o 
   7   6  12        1.99        8.55     20.03 o 
   8   6  12      252.22      308.24     37.10 o 
   9   6  12        0.93        1.10     19.20 o 
  10   6  12      448.60      487.57     47.08 o 
  11   6  12       13.43        0.30     26.90 o 
  12   6  12       32.05       21.94     37.09 o 
   1   7  12      402.04      419.29     44.35 o 
   2   7  12      194.26      224.17     30.67 o 
   3   7  12       99.12      104.56     24.21 o 
   4   7  12      536.32      590.23     47.92 o 
   5   7  12      290.32      336.55     63.89 o 
   6   7  12      199.63      193.45     32.08 o 
   7   7  12       10.36       23.85     22.97 o 
   8   7  12       24.97       51.86     24.20 o 
   9   7  12      458.59      447.23     47.26 o 
  10   7  12        3.49        3.22     24.84 o 
  11   7  12       50.59       49.95     32.28 o 
   0   8  12      403.57      344.20     82.80 o 
   1   8  12       65.79       21.18     60.84 o 
   2   8  12       49.01       55.32     36.25 o 
   3   8  12       11.00       45.95     35.92 o 
   4   8  12     1362.05     1501.73    166.95 o 
   5   8  12       15.96      -15.46     22.59 o 
   6   8  12      359.03      441.83     69.85 o 
   7   8  12       11.88       10.35     23.02 o 
   8   8  12      221.64      264.78     38.02 o 
   9   8  12       20.07       23.62     29.05 o 
   1   9  12      420.06      315.75     56.89 o 
   2   9  12        4.21       39.34     32.33 o 
   3   9  12      143.82      108.67     45.55 o 
   4   9  12       16.04       39.44     29.43 o 
   5   9  12      352.84      343.74     49.65 o 
   2   0  13     2101.87     1950.48    130.87 o 
   4   0  13      755.38      656.77     61.80 o 
   6   0  13        7.51       10.95     21.17 o 
   8   0  13      103.62       97.02     33.33 o 
  10   0  13      319.09      365.74     90.76 o 
  12   0  13      804.00      784.00     76.53 o 
  14   0  13       19.75       70.48     36.31 o 
   0   1  13       39.12       33.60     20.13 o 
   1   1  13     2881.80     2645.48    122.85 o 
   2   1  13      907.57      842.34     61.41 o 
   3   1  13     2522.26     2294.65    109.41 o 
   4   1  13      379.23      422.48     33.54 o 
   5   1  13      194.20      163.18     21.41 o 
   6   1  13      114.89       82.79     18.95 o 
   7   1  13      128.83       88.31     19.40 o 
   8   1  13      497.54      495.40     39.13 o 
   9   1  13      306.90      297.99     30.45 o 
  10   1  13      150.04      109.82     36.95 o 
  11   1  13      266.97      258.84     31.25 o 
  12   1  13       21.52       22.02     19.07 o 
  13   1  13      255.64      238.61     60.08 o 
  14   1  13       42.83       43.07     25.12 o 
  15   1  13       63.66       81.95     30.59 o 
   1   2  13        3.08       -3.45      9.58 o 
   2   2  13      969.36      958.54     42.08 o 
   3   2  13      363.01      355.85     29.70 o 
   4   2  13       61.02       58.75     14.86 o 
   5   2  13        1.30        5.11     10.42 o 
   6   2  13      296.09      269.16     28.74 o 
   7   2  13      112.62       99.09     20.17 o 
   8   2  13     1127.68     1229.10     66.11 o 
   9   2  13       43.43       46.59     17.61 o 
  10   2  13       28.89      -11.91     15.74 o 
  11   2  13       30.98       25.33     21.76 o 
  12   2  13      547.61      541.76     53.86 o 
  13   2  13        7.50       31.67     24.78 o 
  14   2  13       38.71        3.92     23.26 o 
  15   2  13       19.80       46.14     33.77 o 
   0   3  13      124.59      125.27     22.45 o 
   1   3  13       81.11       96.02     14.77 o 
   2   3  13      177.30      177.53     18.25 o 
   3   3  13      881.73      949.58     64.61 o 
   4   3  13       18.79       15.22     11.75 o 
   5   3  13      626.20      642.37     39.19 o 
   6   3  13      183.40      168.60     18.45 o 
   7   3  13     3485.54     3702.16    134.72 o 
   8   3  13      545.20      518.92     37.10 o 
   9   3  13       65.91       43.85     21.89 o 
  10   3  13      192.45      278.17     46.32 o 
  11   3  13      570.26      695.18     52.10 o 
  12   3  13       67.92       79.34     24.86 o 
  13   3  13      113.13      103.17     31.36 o 
  14   3  13       17.79       24.18     26.33 o 
  15   3  13       20.03       51.34     51.11 o 
   1   4  13       20.72       -3.99     11.34 o 
   2   4  13       89.87      143.02     18.63 o 
   3   4  13      186.41      175.53     19.10 o 
   4   4  13      353.34      332.98     26.20 o 
   5   4  13       68.78       81.29     15.63 o 
   6   4  13      764.36      890.71     47.75 o 
   7   4  13      338.44      410.86     32.79 o 
   8   4  13      753.40      750.04     47.54 o 
   9   4  13        8.57        4.73     18.40 o 
  10   4  13      177.90      124.06     25.66 o 
  11   4  13       81.15      218.79     36.34 o 
  12   4  13      995.44      990.66     79.77 o 
  13   4  13       31.57       -4.38     27.21 o 
  14   4  13       38.00       51.01     41.26 o 
   0   5  13      466.76      494.20     43.96 o 
   1   5  13      266.06      301.85     28.89 o 
   2   5  13      235.35      264.89     23.66 o 
   3   5  13      911.12      935.33     50.95 o 
   4   5  13       75.47      112.14     20.01 o 
   5   5  13      302.11      327.02     29.43 o 
   6   5  13       69.61       84.92     18.85 o 
   7   5  13      884.15      955.07     53.77 o 
   8   5  13       65.22       53.47     22.54 o 
   9   5  13       20.20       40.35     21.86 o 
  10   5  13       11.72        4.31     23.25 o 
  11   5  13       47.42       97.70     31.02 o 
  12   5  13        1.91      -17.81     24.65 o 
  13   5  13      135.95      113.79     34.01 o 
   1   6  13      116.39      143.24     22.32 o 
   2   6  13     1610.14     1671.11     76.64 o 
   3   6  13       12.77       26.34     17.02 o 
   4   6  13      319.36      309.94     50.54 o 
   5   6  13       28.72       49.83     21.50 o 
   6   6  13      400.30      414.11     42.41 o 
   7   6  13        1.56       17.55     21.35 o 
   8   6  13      318.44      326.96     38.73 o 
   9   6  13       53.95       48.67     23.49 o 
  10   6  13      155.11       88.26     43.81 o 
  11   6  13      116.38       49.69     30.60 o 
  12   6  13      118.78      135.99     39.83 o 
   0   7  13      223.33      137.64     37.78 o 
   1   7  13       81.64      104.52     25.33 o 
   2   7  13      355.19      438.01     41.26 o 
   3   7  13      340.14      339.13     37.73 o 
   4   7  13       99.49      128.33     27.48 o 
   5   7  13       52.47       38.60     22.80 o 
   6   7  13       43.54       55.71     23.96 o 
   7   7  13      827.86      935.02     64.57 o 
   8   7  13       64.34       37.00     26.43 o 
   9   7  13       76.53       58.08     26.47 o 
  10   7  13        1.72       15.76     27.23 o 
   1   8  13       74.57       79.57     29.40 o 
   2   8  13      728.16      955.06     73.44 o 
   3   8  13        2.05       18.03     25.33 o 
   4   8  13      181.83      162.89     36.68 o 
   5   8  13       28.35       89.58     33.12 o 
   6   8  13      577.48      592.97     53.50 o 
   7   8  13       67.53       72.70     27.19 o 
   8   8  13      132.72       73.63     31.08 o 
   0   9  13      145.60      124.09     61.05 o 
   1   9  13      253.53      385.78     60.70 o 
   2   9  13        2.33       42.47     31.84 o 
   3   9  13      347.59      337.41     61.23 o 
   4   9  13       20.19       13.56     27.89 o 
   0   0  14     1433.96     1262.42    127.36 o 
   2   0  14     1446.59     1452.41    157.71 o 
   4   0  14     1548.68     1525.41    108.88 o 
   6   0  14        3.14       17.25     22.49 o 
   8   0  14      865.01      844.53    109.59 o 
  10   0  14      446.05      490.99     59.63 o 
  12   0  14      100.47       52.67     29.95 o 
  14   0  14      915.23      960.20    108.48 o 
   1   1  14     2309.77     2076.21     99.44 o 
   2   1  14       25.80       37.42     15.52 o 
   3   1  14      428.08      377.98     32.47 o 
   4   1  14      192.01      140.04     22.33 o 
   5   1  14      737.71      706.00     47.55 o 
   6   1  14       51.75       51.82     17.11 o 
   7   1  14      160.25      211.77     26.20 o 
   8   1  14      207.66      228.84     29.05 o 
   9   1  14      829.45      824.46     52.93 o 
  10   1  14       37.16       23.59     17.30 o 
  11   1  14      226.15      222.08     29.66 o 
  12   1  14       86.11       48.49     21.31 o 
  13   1  14      434.50      489.32     43.94 o 
  14   1  14       14.79      -17.87     23.40 o 
  15   1  14      139.42      155.72     35.63 o 
   0   2  14     4737.56     4636.43    285.02 o 
   1   2  14       27.27        8.76     14.11 o 
   2   2  14        7.64        4.86     14.02 o 
   3   2  14       57.49       78.50     20.65 o 
   4   2  14      541.49      522.91     39.25 o 
   5   2  14      141.75      106.66     19.97 o 
   6   2  14      357.56      353.69     33.17 o 
   7   2  14      137.22      128.13     22.80 o 
   8   2  14      608.20      585.55     50.58 o 
   9   2  14       27.66       33.04     22.45 o 
  10   2  14      259.50      284.77     31.78 o 
  11   2  14      228.88      262.48     38.15 o 
  12   2  14       30.21        8.26     22.81 o 
  13   2  14        4.92      -12.80     23.60 o 
  14   2  14      152.35      174.31     34.63 o 
   1   3  14      467.01      477.82     31.70 o 
   2   3  14      127.67      111.72     24.10 o 
   3   3  14      272.28      272.12     25.66 o 
   4   3  14      453.03      488.91     33.56 o 
   5   3  14     2259.62     2392.63    118.03 o 
   6   3  14       59.68       61.62     15.92 o 
   7   3  14      428.74      395.50     35.51 o 
   8   3  14      352.06      295.30     38.74 o 
   9   3  14      674.46      758.70     60.26 o 
  10   3  14      431.32      412.06     79.42 o 
  11   3  14       98.98       55.45     25.36 o 
  12   3  14        2.17       47.76     23.97 o 
  13   3  14       52.14       55.04     27.19 o 
  14   3  14       83.97       65.60     40.64 o 
   0   4  14      852.12      993.70     98.45 o 
   1   4  14      154.91      217.03     20.70 o 
   2   4  14      616.91      684.85     37.04 o 
   3   4  14      355.52      410.06     29.00 o 
   4   4  14     1553.46     1676.19     66.53 o 
   5   4  14      415.12      418.72     29.26 o 
   6   4  14      194.75      231.64     26.15 o 
   7   4  14        5.06       28.80     16.23 o 
   8   4  14      511.08      567.16     40.01 o 
   9   4  14        6.92       -4.12     18.89 o 
  10   4  14      616.00      695.09     52.40 o 
  11   4  14       25.50      -29.54     21.09 o 
  12   4  14      252.09      181.84     50.16 o 
  13   4  14       42.61      108.69     38.68 o 
   1   5  14       47.96       66.69     15.79 o 
   2   5  14       19.01       17.81     13.55 o 
   3   5  14      487.88      531.25     43.91 o 
   4   5  14       91.75       83.21     21.14 o 
   5   5  14     1284.06     1301.29     66.16 o 
   6   5  14       65.44       22.46     16.17 o 
   7   5  14        7.08      -19.13     16.06 o 
   8   5  14        1.65       -1.53     18.73 o 
   9   5  14      601.08      614.26     51.09 o 
  10   5  14       25.36       44.94     26.41 o 
  11   5  14       54.80        1.83     27.44 o 
  12   5  14        1.96        4.77     25.72 o 
   0   6  14     1107.53     1267.94    103.10 o 
   1   6  14       60.68       55.84     19.90 o 
   2   6  14      108.97      135.58     22.63 o 
   3   6  14       99.06      105.80     25.20 o 
   4   6  14      337.70      368.67     34.94 o 
   5   6  14      408.00      437.63     50.27 o 
   6   6  14      422.52      487.09     75.15 o 
   7   6  14       12.05        1.93     19.86 o 
   8   6  14       83.97      120.65     40.55 o 
   9   6  14        4.83      -33.90     22.60 o 
  10   6  14      202.95      193.30     35.94 o 
  11   6  14        8.80       39.16     29.29 o 
   1   7  14      150.70      168.76     29.27 o 
   2   7  14      162.85      167.64     29.52 o 
   3   7  14       22.13       25.08     23.50 o 
   4   7  14      103.57      103.59     26.34 o 
   5   7  14      421.18      539.68     52.93 o 
   6   7  14        5.49       12.68     22.57 o 
   7   7  14       66.07       85.38     28.84 o 
   8   7  14       95.38       59.96     25.95 o 
   9   7  14      357.03      376.45     44.46 o 
   0   8  14      101.16      202.80     69.94 o 
   1   8  14       59.17       81.82     30.92 o 
   2   8  14       69.20      121.66     32.42 o 
   3   8  14        3.88       -1.20     38.99 o 
   4   8  14      437.32      656.95     64.69 o 
   5   8  14        7.20       19.06     30.24 o 
   6   8  14      350.42      336.32     46.55 o 
   2   0  15     3835.42     3640.27    241.77 o 
   4   0  15      725.16      587.90     62.28 o 
   6   0  15      214.71      227.13     40.51 o 
   8   0  15      153.66      168.42     36.46 o 
  10   0  15      208.86      198.30     39.96 o 
  12   0  15      611.05      735.18    114.91 o 
  14   0  15      109.05      186.96     49.47 o 
   0   1  15      277.55      231.77     47.89 o 
   1   1  15      748.25      704.98     48.45 o 
   2   1  15      709.91      699.37     47.90 o 
   3   1  15      558.37      547.82     58.76 o 
   4   1  15       10.06        0.16     13.77 o 
   5   1  15       21.10       20.33     15.81 o 
   6   1  15       98.71       67.18     18.96 o 
   7   1  15      510.31      489.84     39.73 o 
   8   1  15       60.77       59.30     18.91 o 
   9   1  15      347.43      262.94     30.90 o 
  10   1  15       11.70       -3.38     15.99 o 
  11   1  15      473.63      494.38     44.10 o 
  12   1  15        9.57        8.55     18.31 o 
  13   1  15      269.83      232.96     39.66 o 
  14   1  15       25.97       22.65     25.87 o 
   1   2  15       21.83       12.72     15.83 o 
   2   2  15      789.52      732.08     48.65 o 
   3   2  15      438.62      497.85     49.58 o 
   4   2  15      565.12      507.28     39.34 o 
   5   2  15       16.73       15.16     19.59 o 
   6   2  15      706.01      618.47     45.25 o 
   7   2  15       79.54       88.21     21.04 o 
   8   2  15      573.36      531.11     42.92 o 
   9   2  15       57.12       79.90     21.42 o 
  10   2  15      101.07       71.82     20.75 o 
  11   2  15       30.48       51.21     26.63 o 
  12   2  15      197.85      260.87     39.43 o 
  13   2  15       32.30       25.95     25.66 o 
  14   2  15       27.87       24.33     26.13 o 
   0   3  15       59.73       71.10     25.68 o 
   1   3  15      322.40      322.94     34.29 o 
   2   3  15       68.11       60.17     19.01 o 
   3   3  15      532.37      607.81     43.37 o 
   4   3  15      262.59      272.47     30.27 o 
   5   3  15      634.54      674.50     48.51 o 
   6   3  15       17.61       25.75     22.27 o 
   7   3  15      712.76      826.40     52.81 o 
   8   3  15      116.49      108.61     27.58 o 
   9   3  15       44.71       46.22     27.92 o 
  10   3  15       75.74       71.63     40.42 o 
  11   3  15      168.02      170.88     33.22 o 
  12   3  15       33.53       40.98     25.07 o 
  13   3  15       49.46       60.79     29.85 o 
   1   4  15      106.26      133.12     23.21 o 
   2   4  15      486.80      588.38     44.23 o 
   3   4  15      362.27      435.05     38.19 o 
   4   4  15      105.40      114.44     23.32 o 
   5   4  15       93.66       79.57     24.90 o 
   6   4  15      329.00      355.38     35.16 o 
   7   4  15      137.08       60.72     23.67 o 
   8   4  15      376.60      441.95     70.10 o 
   9   4  15       14.78        8.53     21.05 o 
  10   4  15      175.46      232.66     48.67 o 
  11   4  15        5.67      -33.98     27.90 o 
  12   4  15      602.31      580.88     75.86 o 
   0   5  15      398.45      420.47     83.14 o 
   1   5  15       38.08       29.26     17.16 o 
   2   5  15      124.70      149.27     23.05 o 
   3   5  15      964.16     1085.42     57.44 o 
   4   5  15       87.91       67.76     19.88 o 
   5   5  15      143.58      126.39     29.04 o 
   6   5  15        9.65       -1.15     17.04 o 
   7   5  15      914.76      942.91     55.55 o 
   8   5  15      128.63      182.04     35.12 o 
   9   5  15       55.59       98.08     31.69 o 
  10   5  15       19.03       -7.38     30.22 o 
  11   5  15       84.56       62.01     36.59 o 
   1   6  15       52.63       65.39     19.33 o 
   2   6  15     1743.06     1923.13     84.81 o 
   3   6  15      103.22       99.39     21.22 o 
   4   6  15      110.81       98.00     21.69 o 
   5   6  15        7.52       23.01     17.94 o 
   6   6  15      221.23      218.94     33.21 o 
   7   6  15       11.83       35.85     22.80 o 
   8   6  15      163.22      168.79     31.34 o 
   9   6  15       75.53       42.09     24.99 o 
  10   6  15       44.71      -10.22     28.89 o 
   0   7  15       44.52       95.14     35.26 o 
   1   7  15       85.69       93.47     25.58 o 
   2   7  15       13.06        4.67     20.74 o 
   3   7  15      125.06      137.54     32.46 o 
   4   7  15       11.13       36.05     23.26 o 
   5   7  15      165.16      172.75     33.32 o 
   6   7  15       68.27       26.75     27.25 o 
   7   7  15      545.93      466.86     47.96 o 
   8   7  15       64.00       53.20     26.16 o 
   1   8  15       75.91       60.48     34.96 o 
   2   8  15       90.85      123.33     34.42 o 
   3   8  15       38.83       49.06     34.61 o 
   4   8  15       74.21       80.55     64.51 o 
   0   0  16      754.66      636.71    101.40 o 
   2   0  16       34.38      -10.64     20.54 o 
   4   0  16      551.36      440.48     53.14 o 
   6   0  16      409.62      359.78     49.40 o 
   8   0  16      318.80      171.75     37.71 o 
  10   0  16      323.64      332.29     54.91 o 
  12   0  16       68.19       88.61     36.81 o 
   1   1  16      641.10      675.47     46.87 o 
   2   1  16       31.01       26.54     15.52 o 
   3   1  16       69.75       80.68     18.95 o 
   4   1  16        3.79       15.34     15.32 o 
   5   1  16      184.58      198.68     26.84 o 
   6   1  16      171.72      182.97     26.27 o 
   7   1  16        0.72       -5.63     15.33 o 
   8   1  16       25.35       20.38     16.71 o 
   9   1  16      418.80      362.07     38.05 o 
  10   1  16        2.76        4.63     17.67 o 
  11   1  16      120.73      121.17     32.92 o 
  12   1  16       43.47       67.89     23.86 o 
  13   1  16      278.82      328.95     46.35 o 
   0   2  16     2373.61     2635.55    245.61 o 
   1   2  16        8.48       24.39     15.73 o 
   2   2  16      123.76      126.10     26.84 o 
   3   2  16      476.51      559.73     42.82 o 
   4   2  16     1301.43     1228.26     68.79 o 
   5   2  16       46.82       54.79     18.46 o 
   6   2  16      831.27      833.89     62.98 o 
   7   2  16       63.33       27.77     18.35 o 
   8   2  16      266.27      265.59     30.43 o 
   9   2  16        0.38       24.81     18.85 o 
  10   2  16      356.68      397.39     39.52 o 
  11   2  16       22.27       40.55     25.15 o 
  12   2  16       18.36       14.24     23.79 o 
  13   2  16       23.26        5.68     25.09 o 
   1   3  16      190.26      193.47     26.78 o 
   2   3  16       12.03       28.94     17.06 o 
   3   3  16      435.12      503.09     39.78 o 
   4   3  16      311.18      285.58     32.29 o 
   5   3  16     1148.06     1109.52     65.46 o 
   6   3  16        4.96       11.59     16.09 o 
   7   3  16       64.60       72.31     20.19 o 
   8   3  16       32.74       35.19     27.40 o 
   9   3  16      454.78      570.06     53.97 o 
  10   3  16       31.44       46.87     24.98 o 
  11   3  16       30.08      -10.27     21.39 o 
  12   3  16       44.95       36.85     27.31 o 
   0   4  16      365.26      245.52     40.13 o 
   1   4  16       41.65       21.74     16.77 o 
   2   4  16      417.41      385.37     35.65 o 
   3   4  16       50.92       73.44     24.44 o 
   4   4  16      210.21      281.67     51.27 o 
   5   4  16        7.82       17.77     20.89 o 
   6   4  16      176.02      186.60     33.55 o 
   7   4  16      242.18      170.79     32.80 o 
   8   4  16      113.66      104.00     29.36 o 
   9   4  16        1.60       15.90     24.15 o 
  10   4  16      273.70      274.78     47.01 o 
  11   4  16       19.71       -4.07     30.54 o 
   1   5  16      236.31      211.82     41.58 o 
   2   5  16      206.25      231.63     28.89 o 
   3   5  16      158.58      124.84     29.73 o 
   4   5  16       35.28       31.20     23.01 o 
   5   5  16      459.77      490.96     50.57 o 
   6   5  16       10.43       14.91     22.56 o 
   7   5  16      156.07      188.99     46.59 o 
   8   5  16      156.49      197.77     47.34 o 
   9   5  16       72.88       56.63     35.21 o 
  10   5  16        3.26       -8.51     73.51 o 
   0   6  16     1327.35     1402.54    111.15 o 
   1   6  16       22.49       17.17     19.92 o 
   2   6  16       83.70      138.94     26.90 o 
   3   6  16        0.22        8.23     19.33 o 
   4   6  16      350.39      371.49     37.37 o 
   5   6  16       56.13       33.59     23.69 o 
   6   6  16      162.03      230.55     60.63 o 
   7   6  16        1.46       19.89     26.36 o 
   8   6  16       94.78       34.91     27.33 o 
   9   6  16        2.25       53.26     28.99 o 
   1   7  16      157.79      187.84     29.66 o 
   2   7  16       32.56       43.57     23.49 o 
   3   7  16       73.65       69.23     28.80 o 
   4   7  16        5.96       53.98     24.84 o 
   5   7  16      498.11      582.81     51.19 o 
   6   7  16       32.20       65.81     28.20 o 
   0   8  16        6.98       57.66     49.82 o 
   2   0  17      589.49      567.31     63.61 o 
   4   0  17      267.94      228.64     80.93 o 
   6   0  17      360.79      406.90     67.54 o 
   8   0  17      288.48      312.75     74.38 o 
  10   0  17      143.17      139.90     38.19 o 
  12   0  17      314.99      284.25     57.43 o 
   0   1  17       37.91       14.73     24.27 o 
   1   1  17      202.44      277.39     31.59 o 
   2   1  17        1.07        4.23     15.01 o 
   3   1  17      426.09      413.43     37.32 o 
   4   1  17      126.71      117.17     23.09 o 
   5   1  17      109.35      104.49     32.23 o 
   6   1  17      102.38      115.65     22.37 o 
   7   1  17      392.14      418.72     39.29 o 
   8   1  17       32.11       42.37     19.06 o 
   9   1  17       45.97       40.50     19.35 o 
  10   1  17        2.60       -4.52     16.70 o 
  11   1  17      346.30      342.37     39.87 o 
  12   1  17        2.26       -9.84     20.30 o 
   1   2  17       28.00       18.91     16.89 o 
   2   2  17     1436.67     1424.59    134.88 o 
   3   2  17      436.92      481.91     59.57 o 
   4   2  17      476.49      453.24     40.28 o 
   5   2  17        4.18       -3.71     14.94 o 
   6   2  17      694.62      534.50     45.11 o 
   7   2  17        0.26       -0.72     16.47 o 
   8   2  17      292.88      339.71     54.86 o 
   9   2  17       20.06       59.46     20.66 o 
  10   2  17       67.54      107.26     30.51 o 
  11   2  17        2.60       -1.86     23.77 o 
  12   2  17       50.60        9.62     31.64 o 
   0   3  17       43.53       30.67     46.96 o 
   1   3  17      122.96       65.79     25.54 o 
   2   3  17      289.79      275.26     32.24 o 
   3   3  17      306.73      307.24     34.23 o 
   4   3  17      300.30      233.15     29.11 o 
   5   3  17      181.34      158.22     26.85 o 
   6   3  17        8.22        6.00     16.33 o 
   7   3  17      494.34      506.26     65.79 o 
   8   3  17       14.91       -5.96     20.90 o 
   9   3  17        7.47      -23.43     20.16 o 
  10   3  17       29.30        8.12     23.14 o 
  11   3  17      192.49      242.34     41.15 o 
   1   4  17       12.40        9.66     17.47 o 
   2   4  17      591.84      633.00     65.67 o 
   3   4  17        6.52       -3.61     16.92 o 
   4   4  17      117.47       81.84     31.18 o 
   5   4  17        8.18       21.24     20.80 o 
   6   4  17      403.25      473.40     52.20 o 
   7   4  17        5.00      -24.28     18.56 o 
   8   4  17       83.74       72.05     28.30 o 
   9   4  17        3.60      -20.40     22.35 o 
  10   4  17       74.74      117.45     33.30 o 
   0   5  17      163.18      143.87     36.75 o 
   1   5  17      348.53      389.33     38.31 o 
   2   5  17       13.68       16.33     20.54 o 
   3   5  17      405.27      384.90     45.29 o 
   4   5  17       18.60       12.47     21.81 o 
   5   5  17       22.02       42.57     24.96 o 
   6   5  17       37.94       20.07     24.22 o 
   7   5  17      272.57      237.51     39.33 o 
   8   5  17      103.16       54.17     35.73 o 
   9   5  17       76.10       69.44     39.08 o 
   1   6  17        1.36       22.38     31.12 o 
   2   6  17      620.74      736.28     62.29 o 
   3   6  17        1.69        6.22     27.02 o 
   4   6  17       93.07       80.04     27.75 o 
   5   6  17        2.84       25.72     25.03 o 
   6   6  17       79.24       59.93     39.42 o 
   7   6  17       28.67       21.95     34.84 o 
   0   7  17        6.39        6.67     45.26 o 
   1   7  17       81.83       21.47     57.60 o 
   2   7  17       19.92       78.83     53.86 o 
   3   7  17      313.99      331.10     80.93 o 
   4   7  17        0.36      -29.82     43.51 o 
   0   0  18      152.21      146.43     51.81 o 
   2   0  18       29.05       45.88     24.88 o 
   4   0  18      299.12      325.05     48.05 o 
   6   0  18      177.31      246.12     45.07 o 
   8   0  18      243.03      220.77     42.04 o 
  10   0  18      471.36      493.59     66.02 o 
   1   1  18      283.00      199.48     28.03 o 
   2   1  18      137.81      124.72     23.26 o 
   3   1  18       64.75       74.90     20.01 o 
   4   1  18      140.46      140.15     26.35 o 
   5   1  18      264.03      227.76     32.29 o 
   6   1  18      144.26      112.53     23.55 o 
   7   1  18        3.07       10.13     17.45 o 
   8   1  18       26.92       -0.34     18.35 o 
   9   1  18      213.44      273.64     34.00 o 
  10   1  18        7.30       13.51     19.55 o 
  11   1  18       55.55       39.75     23.09 o 
   0   2  18      233.96      221.21     41.24 o 
   1   2  18       99.90       59.53     19.47 o 
   2   2  18      168.28      145.46     24.92 o 
   3   2  18       26.13       31.75     19.87 o 
   4   2  18      485.74      459.84     40.80 o 
   5   2  18       30.96       34.04     26.28 o 
   6   2  18      501.33      367.99     37.47 o 
   7   2  18       16.69        9.88     19.58 o 
   8   2  18      109.48      123.97     25.02 o 
   9   2  18        5.83       -4.98     18.68 o 
  10   2  18      166.31      136.77     33.73 o 
  11   2  18        6.93       -0.58     24.50 o 
   1   3  18      122.30      115.45     22.97 o 
   2   3  18       11.73        0.03     16.78 o 
   3   3  18      367.69      325.09     36.63 o 
   4   3  18       61.33        1.89     17.20 o 
   5   3  18      288.01      331.06     35.14 o 
   6   3  18        8.48       10.52     18.09 o 
   7   3  18       51.15       52.27     31.05 o 
   8   3  18        9.33      -10.60     21.18 o 
   9   3  18      244.07      230.92     38.86 o 
  10   3  18       48.26       63.20     29.45 o 
   0   4  18      750.13      747.80     71.91 o 
   1   4  18       57.79       39.63     19.75 o 
   2   4  18      229.75      235.97     31.32 o 
   3   4  18       19.55       17.19     17.63 o 
   4   4  18       67.21       70.85     22.57 o 
   5   4  18        1.11       40.45     25.26 o 
   6   4  18      133.74      163.52     47.38 o 
   7   4  18       64.01       27.30     24.01 o 
   8   4  18       46.05       21.32     26.84 o 
   9   4  18        3.09       19.70     23.58 o 
   1   5  18      473.41      505.96     44.50 o 
   2   5  18      174.21      136.62     30.48 o 
   3   5  18      132.13      140.33     30.98 o 
   4   5  18       51.19      111.99     31.14 o 
   5   5  18      328.06      467.70     54.80 o 
   6   5  18       28.79       12.27     29.27 o 
   7   5  18      113.01      168.73     37.13 o 
   8   5  18       45.30       27.14     27.56 o 
   0   6  18      429.79      406.77     80.47 o 
   1   6  18       17.15       26.51     32.42 o 
   2   6  18       45.29       21.82     26.72 o 
   3   6  18       18.27       59.89     28.62 o 
   4   6  18      189.99      163.83     35.94 o 
   5   6  18       10.10       12.42     25.00 o 
   2   0  19       41.18       82.03     54.21 o 
   4   0  19       67.63       45.82     27.73 o 
   6   0  19      391.21      380.77     86.37 o 
   8   0  19      294.22      284.58     82.04 o 
  10   0  19      128.08      153.28     39.43 o 
   0   1  19      663.18      795.90     83.03 o 
   1   1  19      245.99      187.07     27.45 o 
   2   1  19      105.61       57.01     22.59 o 
   3   1  19      230.58      227.72     29.37 o 
   4   1  19       37.63       53.90     20.64 o 
   5   1  19       28.53       10.23     17.86 o 
   6   1  19      162.42      131.92     37.88 o 
   7   1  19      306.68      395.24     40.29 o 
   8   1  19       21.48       19.54     20.19 o 
   9   1  19        2.29      -10.06     18.86 o 
  10   1  19       70.70      101.64     26.72 o 
   1   2  19      131.37       95.94     23.56 o 
   2   2  19      507.44      491.69     43.00 o 
   3   2  19       21.48        4.76     17.53 o 
   4   2  19      150.91      102.40     23.99 o 
   5   2  19        1.15       11.31     18.22 o 
   6   2  19      369.02      415.03     40.67 o 
   7   2  19       33.30       40.58     20.12 o 
   8   2  19      143.62      129.79     27.90 o 
   9   2  19       12.19       20.99     20.99 o 
   0   3  19       92.74       56.14     30.00 o 
   1   3  19       86.67       47.47     20.34 o 
   2   3  19       19.43       25.72     19.04 o 
   3   3  19      437.54      332.98     37.25 o 
   4   3  19      147.34      146.62     26.63 o 
   5   3  19       23.01       -2.31     17.38 o 
   6   3  19       10.53       24.34     20.11 o 
   7   3  19      385.16      387.98     77.09 o 
   8   3  19        4.35       -7.27     23.19 o 
   9   3  19       15.14      -18.03     25.16 o 
   1   4  19       38.05       21.93     20.00 o 
   2   4  19      436.30      459.39     43.35 o 
   3   4  19       96.92       81.78     23.13 o 
   4   4  19       34.09       40.43     20.27 o 
   5   4  19       33.85        3.46     24.05 o 
   6   4  19      105.09      110.39     31.93 o 
   7   4  19       12.13       18.30     26.23 o 
   0   5  19       51.06       56.89     30.16 o 
   1   5  19      272.17      257.28     34.14 o 
   2   5  19        8.54       -1.20     21.61 o 
   3   5  19      236.43      225.80     37.42 o 
   4   5  19       97.16       78.55     29.13 o 
   5   5  19       14.93       16.38     25.28 o 
   6   5  19       33.23       21.15     26.60 o 
   1   6  19       33.68       41.54     40.99 o 
   0   0  20      231.58      146.78     51.46 o 
   2   0  20       13.47       -0.79     23.29 o 
   4   0  20      231.37      218.88     44.16 o 
   6   0  20      339.53      373.29     57.61 o 
   8   0  20      108.98       73.27     44.74 o 
   1   1  20      307.31      281.77     42.61 o 
   2   1  20      455.76      465.44     43.24 o 
   3   1  20       63.35       70.04     22.53 o 
   4   1  20       38.64       54.03     21.46 o 
   5   1  20      291.89      292.31     36.06 o 
   6   1  20       27.12       52.90     25.41 o 
   7   1  20        3.13      -13.86     18.23 o 
   8   1  20       53.85       70.71     23.43 o 
   0   2  20       24.80       -8.07     38.42 o 
   1   2  20      112.34      120.37     25.68 o 
   2   2  20        3.22       -6.24     17.71 o 
   3   2  20       22.38       27.00     20.43 o 
   4   2  20      131.37      125.79     27.31 o 
   5   2  20       13.20        2.94     18.34 o 
   6   2  20      113.07      134.18     27.87 o 
   7   2  20       14.07       35.98     24.04 o 
   8   2  20       76.84       86.65     24.27 o 
   1   3  20      153.76      165.67     28.42 o 
   2   3  20        9.95       14.39     19.07 o 
   3   3  20       94.01       64.51     28.61 o 
   4   3  20       34.83       20.57     20.77 o 
   5   3  20      153.36      154.38     28.20 o 
   6   3  20       43.70       16.90     21.00 o 
   7   3  20       32.25        6.51     24.16 o 
   0   4  20      416.85      436.91     59.48 o 
   1   4  20       25.36       30.17     21.33 o 
   2   4  20       79.83       57.74     24.05 o 
   3   4  20        1.80      -14.30     19.54 o 
   4   4  20      130.43      146.10     47.02 o 
   5   4  20        9.59        9.87     23.83 o 
   1   5  20      224.61      152.82     34.50 o 
   2   5  20       29.57       51.59     27.34 o 
   2   0  21      320.25      290.39     50.40 o 
   4   0  21       54.91       46.99     30.61 o 
   6   0  21      149.78      138.94     40.77 o 
   0   1  21      205.09      214.16     53.16 o 
   1   1  21      114.20       85.68     24.53 o 
   2   1  21       20.55       -0.52     20.63 o 
   3   1  21      174.46      162.56     28.30 o 
   4   1  21        7.20      -25.76     17.17 o 
   5   1  21        4.66       11.13     19.88 o 
   6   1  21        2.94       37.69     23.33 o 
   1   2  21       32.02       53.77     21.16 o 
   2   2  21       26.31       30.69     22.39 o 
   3   2  21       52.09       19.29     19.65 o 
   4   2  21       29.09       23.00     24.68 o 
   5   2  21       14.89       11.99     20.07 o 
   6   2  21      154.49      130.43     32.94 o 
   0   3  21       44.65        2.14     27.60 o 
   1   3  21      140.34      167.94     30.17 o 
   2   3  21        1.29        4.18     21.00 o 
   3   3  21      327.54      285.33     36.69 o 
   4   3  21       23.00        1.50     19.26 o 
   1   4  21        6.96        5.05     22.65 o 
   0   0  22      342.59      375.19     84.91 o 
   2   0  22       58.17       16.46     28.33 o 
   4   0  22      270.49      379.33    132.10 o 
   1   1  22      143.17      127.28     31.48 o 
   2   1  22       44.37       39.14     21.04 o 
   3   1  22       40.57        4.14     19.14 o 
   0   2  22       15.85       22.13     44.62 o 
   1   2  22        1.03       10.05     22.18 o 
   2   2  22        0.26      -30.68     20.72 o 
                                                 
